# Supplementary material for: A titanium redox-switch enables reversible C–C bond forming and splitting reactions
Source: Chem Sci. 2025 Aug 22;16(38):17714–24. doi: 10.1039/d5sc04824a (PMC12406152; doi:10.1039/d5sc04824a)
Supplement: SC-016-D5SC04824A-s002 [file SC-016-D5SC04824A-s002.cif]

# Supplementary Information (SI) for Chemical Science.
# This journal is © The Royal Society of Chemistry 2025

####################################################################### 
# 
# This file contains crystal structure data downloaded from the 
# Cambridge Structural Database (CSD) hosted by the Cambridge 
# Crystallographic Data Centre (CCDC).
# 
# Full information about CCDC data access policies and citation 
# guidelines are available at http://www.ccdc.cam.ac.uk/access/V1 
# 
# Audit and citation data items may have been added by the CCDC. 
# Please retain this information to preserve the provenance of 
# this file and to allow appropriate attribution of the data. 
# 
#######################################################################

data_9814_cmpd3
_database_code_depnum_ccdc_archive 'CCDC 2445536'
loop_
_audit_author_name
_audit_author_address
'Michael Gau'
;University of Pennsylvania
United States of America
;
_audit_update_record             
;
2025-04-21 deposited with the CCDC.	2025-08-22 downloaded from the CCDC.
;

#Crystallographer: Michael R. Gau

_audit_creation_date             2021-11-09
_audit_creation_method           
;
Olex2 1.5
(compiled 2021.08.20 svn.r13c46975 for OlexSys, GUI svn.r6396)
;
_shelx_SHELXL_version_number     2018/3
_chemical_formula_moiety         'C70 H110 B2 N16 Ti2, 2(C4 H10 O)'
_chemical_formula_sum            'C78 H130 B2 N16 O2 Ti2'
_chemical_formula_weight         1441.39

loop_
_atom_type_symbol
_atom_type_description
_atom_type_scat_dispersion_real
_atom_type_scat_dispersion_imag
_atom_type_scat_source
C C 0.0033 0.0016 'International Tables Vol C Tables 4.2.6.8 and 6.1.1.4'
H H 0.0000 0.0000 'International Tables Vol C Tables 4.2.6.8 and 6.1.1.4'
B B 0.0013 0.0007 'International Tables Vol C Tables 4.2.6.8 and 6.1.1.4'
N N 0.0061 0.0033 'International Tables Vol C Tables 4.2.6.8 and 6.1.1.4'
O O 0.0106 0.0060 'International Tables Vol C Tables 4.2.6.8 and 6.1.1.4'
Ti Ti 0.2776 0.4457 'International Tables Vol C Tables 4.2.6.8 and 6.1.1.4'

_space_group_crystal_system      triclinic
_space_group_IT_number           2
_space_group_name_H-M_alt        'P -1'
_space_group_name_Hall           '-P 1'

loop_
_space_group_symop_operation_xyz
'x, y, z'
'-x, -y, -z'

_cell_length_a                   11.1596(5)
_cell_length_b                   11.4928(5)
_cell_length_c                   15.7244(7)
_cell_angle_alpha                90.689(4)
_cell_angle_beta                 97.872(4)
_cell_angle_gamma                90.376(4)
_cell_volume                     1997.52(15)
_cell_formula_units_Z            1
_cell_measurement_reflns_used    7814
_cell_measurement_temperature    100
_cell_measurement_theta_max      28.1340
_cell_measurement_theta_min      2.5290
_exptl_absorpt_coefficient_mu    0.255
_exptl_absorpt_correction_T_max  1.00000
_exptl_absorpt_correction_T_min  0.81577
_exptl_absorpt_correction_type   multi-scan
_exptl_absorpt_process_details   'SCALE3 ABSPACK'
_exptl_crystal_colour            'light brown'
_exptl_crystal_density_diffrn    1.198
_exptl_crystal_description       plate
_exptl_crystal_F_000             780
_exptl_crystal_size_max          0.12
_exptl_crystal_size_mid          0.1
_exptl_crystal_size_min          0.01
_diffrn_reflns_av_R_equivalents  0.0971
_diffrn_reflns_av_unetI/netI     0.1009
_diffrn_reflns_Laue_measured_fraction_full 0.999
_diffrn_reflns_Laue_measured_fraction_max 0.997
_diffrn_reflns_limit_h_max       14
_diffrn_reflns_limit_h_min       -14
_diffrn_reflns_limit_k_max       14
_diffrn_reflns_limit_k_min       -15
_diffrn_reflns_limit_l_max       20
_diffrn_reflns_limit_l_min       -20
_diffrn_reflns_number            43229
_diffrn_reflns_point_group_measured_fraction_full 0.999
_diffrn_reflns_point_group_measured_fraction_max 0.997
_diffrn_reflns_theta_full        25.242
_diffrn_reflns_theta_max         28.282
_diffrn_reflns_theta_min         2.189
_diffrn_ambient_environment      N~2~
_diffrn_ambient_temperature      100
_diffrn_detector                 'HPC area detector'
_diffrn_detector_area_resol_mean 10.0
_diffrn_detector_type            'Dectris Pilatus3 R 200K'
_diffrn_measured_fraction_theta_full 0.999
_diffrn_measured_fraction_theta_max 0.997
_diffrn_measurement_details      
;
List of Runs (angles in degrees, time in seconds):

  # Type    Start    End  Width  t~exp~   \w     \q     \k     \f   Frames
#--------------------------------------------------------------------------
  1  \w    -25.00  30.00   0.50   60.00    --    6.66 -77.00  90.00  110
  2  \w    -17.00  25.00   0.50   60.00    --    6.66  77.00 -30.00   84
  3  \w    -72.00  86.00   0.50   60.00    --    6.66   0.00 -60.00  316
  4  \w    -85.00   8.00   0.50   60.00    --   -6.97 -37.00 -60.00  186
  5  \w    -25.00  17.00   0.50   60.00    --   -6.97 -77.00 -30.00   84
  6  \w    -59.00   9.00   0.50   60.00    --   -6.97 -57.00  60.00  136
  7  \w    -87.00   5.00   0.50   60.00    --   -6.97 -19.00  60.00  184
  8  \w    -31.00  25.00   0.50   60.00    --   -6.97  77.00 -90.00  112
  9  \w    -59.00 -19.00   0.50   60.00    --   -6.97 -57.00-180.00   80
;
_diffrn_measurement_device       '\k-geometry diffractometer'
_diffrn_measurement_device_type  'Rigaku XtaLAB Synergy-S'
_diffrn_measurement_method       '\w scans'
_diffrn_orient_matrix_type       
'CrysAlisPro convention (1999,Acta A55,543-557)'
_diffrn_orient_matrix_UB_11      0.0116006000
_diffrn_orient_matrix_UB_12      0.0011528000
_diffrn_orient_matrix_UB_13      0.0454960000
_diffrn_orient_matrix_UB_21      0.0607004000
_diffrn_orient_matrix_UB_22      0.0171842000
_diffrn_orient_matrix_UB_23      -0.0020069000
_diffrn_orient_matrix_UB_31      -0.0172703000
_diffrn_orient_matrix_UB_32      0.0592719000
_diffrn_orient_matrix_UB_33      0.0003161000
_diffrn_radiation_monochromator  mirror
_diffrn_radiation_probe          x-ray
_diffrn_radiation_type           'Mo K\a'
_diffrn_radiation_wavelength     0.71073
_diffrn_source                   'micro-focus sealed X-ray tube'
_diffrn_source_type              'PhotonJet (Mo) X-ray Source'
_reflns_number_gt                6358
_reflns_number_total             9874
_reflns_threshold_expression     'I > 2\s(I)'
_computing_cell_refinement       'CrysAlisPro 1.171.41.115a (Rigaku OD, 2021)'
_computing_data_collection       'CrysAlisPro 1.171.41.115a (Rigaku OD, 2021)'
_computing_data_reduction        'CrysAlisPro 1.171.41.115a (Rigaku OD, 2021)'
_computing_molecular_graphics    'ORTEP-3 (Farrugia, 2012)'
_computing_publication_material  'Olex2 1.5 (Dolomanov et al., 2009)'
_computing_structure_refinement  'SHELXL (Sheldrick, 2015)'
_computing_structure_solution    'SHELXT (Sheldrick, 2018)'
_refine_diff_density_max         0.801
_refine_diff_density_min         -0.557
_refine_diff_density_rms         0.083
_refine_ls_extinction_method     none
_refine_ls_goodness_of_fit_ref   1.119
_refine_ls_hydrogen_treatment    constr
_refine_ls_matrix_type           full
_refine_ls_number_parameters     546
_refine_ls_number_reflns         9874
_refine_ls_number_restraints     300
_refine_ls_R_factor_all          0.1392
_refine_ls_R_factor_gt           0.0849
_refine_ls_restrained_S_all      1.110
_refine_ls_shift/su_max          0.001
_refine_ls_shift/su_mean         0.000
_refine_ls_structure_factor_coef Fsqd
_refine_ls_weighting_details     
'w=1/[\s^2^(Fo^2^)+(0.0589P)^2^+4.2150P] where P=(Fo^2^+2Fc^2^)/3'
_refine_ls_weighting_scheme      calc
_refine_ls_wR_factor_gt          0.1883
_refine_ls_wR_factor_ref         0.2065
_atom_sites_solution_hydrogens   geom
_atom_sites_solution_primary     dual

loop_
_atom_site_label
_atom_site_type_symbol
_atom_site_fract_x
_atom_site_fract_y
_atom_site_fract_z
_atom_site_U_iso_or_equiv
_atom_site_adp_type
_atom_site_occupancy
_atom_site_site_symmetry_order
_atom_site_calc_flag
_atom_site_refinement_flags_posn
_atom_site_refinement_flags_adp
_atom_site_refinement_flags_occupancy
_atom_site_disorder_assembly
_atom_site_disorder_group
Ti1 Ti 0.44282(6) 0.51408(6) 0.32228(4) 0.01974(17) Uani 1 1 d . . . . .
N1 N 0.5081(3) 0.3723(2) 0.24178(19) 0.0205(6) Uani 1 1 d . . . . .
N2 N 0.4118(3) 0.3439(2) 0.17995(19) 0.0200(6) Uani 1 1 d . . . . .
N3 N 0.2495(3) 0.5390(3) 0.26868(19) 0.0228(7) Uani 1 1 d . . . . .
N4 N 0.2234(3) 0.4691(3) 0.19589(19) 0.0227(7) Uani 1 1 d . . . . .
N5 N 0.4612(3) 0.6061(2) 0.19506(19) 0.0203(6) Uani 1 1 d . . . . .
N6 N 0.3949(3) 0.5472(2) 0.12611(18) 0.0201(6) Uani 1 1 d . . . . .
N7 N 0.5286(3) 0.5931(2) 0.41343(19) 0.0218(6) Uani 1 1 d . . . . .
N8 N 0.5924(3) 0.5986(2) 0.56798(19) 0.0217(6) Uani 1 1 d . . . . .
C1 C 0.4266(3) 0.2336(3) 0.1503(2) 0.0234(8) Uani 1 1 d . . . . .
C2 C 0.5345(4) 0.1934(3) 0.1911(3) 0.0268(8) Uani 1 1 d . . . . .
H2 H 0.569224 0.119601 0.182805 0.032 Uiso 1 1 calc R U . . .
C3 C 0.5839(3) 0.2818(3) 0.2473(2) 0.0215(7) Uani 1 1 d . . . . .
C4 C 0.3332(4) 0.1723(3) 0.0882(3) 0.0292(9) Uani 1 1 d . . . . .
H4a H 0.260638 0.158305 0.115528 0.044 Uiso 1 1 calc R U . . .
H4b H 0.365241 0.097750 0.070962 0.044 Uiso 1 1 calc R U . . .
H4c H 0.312374 0.220561 0.037484 0.044 Uiso 1 1 calc R U . . .
C5 C 0.7082(3) 0.2845(3) 0.2998(2) 0.0247(8) Uani 1 1 d . . . . .
C6 C 0.7319(4) 0.1704(3) 0.3482(3) 0.0315(9) Uani 1 1 d . . . . .
H6a H 0.671885 0.160219 0.387578 0.047 Uiso 1 1 calc R U . . .
H6b H 0.813210 0.172759 0.380980 0.047 Uiso 1 1 calc R U . . .
H6c H 0.725906 0.105227 0.307052 0.047 Uiso 1 1 calc R U . . .
C7 C 0.7205(4) 0.3857(4) 0.3647(3) 0.0424(12) Uani 1 1 d . . . . .
H7a H 0.705050 0.459143 0.334358 0.064 Uiso 1 1 calc R U . . .
H7b H 0.802587 0.387054 0.396313 0.064 Uiso 1 1 calc R U . . .
H7c H 0.661844 0.375533 0.405135 0.064 Uiso 1 1 calc R U . . .
C8 C 0.8010(4) 0.3030(5) 0.2383(3) 0.0473(12) Uani 1 1 d . . . . .
H8a H 0.795192 0.238823 0.196253 0.071 Uiso 1 1 calc R U . . .
H8b H 0.882453 0.305359 0.270738 0.071 Uiso 1 1 calc R U . . .
H8c H 0.784865 0.376699 0.208274 0.071 Uiso 1 1 calc R U . . .
C9 C 0.1021(3) 0.4580(3) 0.1744(2) 0.0259(8) Uani 1 1 d . . . . .
C10 C 0.0484(3) 0.5239(3) 0.2326(3) 0.0273(8) Uani 1 1 d . . . . .
H10 H -0.035884 0.533596 0.233632 0.033 Uiso 1 1 calc R U . . .
C11 C 0.1427(3) 0.5738(3) 0.2899(2) 0.0245(8) Uani 1 1 d . . . . .
C12 C 0.0436(4) 0.3873(4) 0.0993(3) 0.0343(9) Uani 1 1 d . . . . .
H12a H 0.065608 0.419868 0.046145 0.052 Uiso 1 1 calc R U . . .
H12b H -0.044432 0.389130 0.097609 0.052 Uiso 1 1 calc R U . . .
H12c H 0.071493 0.306756 0.104895 0.052 Uiso 1 1 calc R U . . .
C13 C 0.1288(3) 0.6589(3) 0.3618(3) 0.0263(8) Uani 1 1 d . . . . .
C14 C 0.0504(4) 0.6031(4) 0.4236(3) 0.0345(10) Uani 1 1 d . . . . .
H14a H -0.028864 0.581823 0.392092 0.052 Uiso 1 1 calc R U . . .
H14b H 0.039695 0.658648 0.469626 0.052 Uiso 1 1 calc R U . . .
H14c H 0.090209 0.533139 0.448353 0.052 Uiso 1 1 calc R U . . .
C15 C 0.0632(4) 0.7679(3) 0.3224(3) 0.0388(10) Uani 1 1 d . . . . .
H15a H 0.112557 0.804817 0.283196 0.058 Uiso 1 1 calc R U . . .
H15b H 0.050868 0.823001 0.368415 0.058 Uiso 1 1 calc R U . . .
H15c H -0.015333 0.744878 0.290752 0.058 Uiso 1 1 calc R U . . .
C16 C 0.2500(4) 0.6960(4) 0.4105(3) 0.0380(10) Uani 1 1 d . . . . .
H16a H 0.291105 0.627953 0.437434 0.057 Uiso 1 1 calc R U . . .
H16b H 0.237309 0.753374 0.454945 0.057 Uiso 1 1 calc R U . . .
H16c H 0.299911 0.730615 0.370651 0.057 Uiso 1 1 calc R U . . .
C17 C 0.4034(3) 0.6033(3) 0.0520(2) 0.0236(8) Uani 1 1 d . . . . .
C18 C 0.4774(3) 0.7002(3) 0.0725(2) 0.0230(8) Uani 1 1 d . . . . .
H18 H 0.500394 0.756216 0.033681 0.028 Uiso 1 1 calc R U . . .
C19 C 0.5114(3) 0.6988(3) 0.1611(2) 0.0204(7) Uani 1 1 d . . . . .
C20 C 0.3426(4) 0.5643(4) -0.0339(2) 0.0299(9) Uani 1 1 d . . . . .
H20a H 0.365202 0.483743 -0.044775 0.045 Uiso 1 1 calc R U . . .
H20b H 0.367779 0.614598 -0.078183 0.045 Uiso 1 1 calc R U . . .
H20c H 0.254661 0.568720 -0.035231 0.045 Uiso 1 1 calc R U . . .
C21 C 0.5926(3) 0.7854(3) 0.2155(2) 0.0238(8) Uani 1 1 d . . . . .
C22 C 0.6404(4) 0.8751(3) 0.1570(3) 0.0353(10) Uani 1 1 d . . . . .
H22a H 0.690607 0.932894 0.192076 0.053 Uiso 1 1 calc R U . . .
H22b H 0.572181 0.914059 0.123338 0.053 Uiso 1 1 calc R U . . .
H22c H 0.689101 0.835800 0.118119 0.053 Uiso 1 1 calc R U . . .
C23 C 0.7005(3) 0.7220(3) 0.2650(2) 0.0262(8) Uani 1 1 d . . . . .
H23a H 0.755668 0.778927 0.296811 0.039 Uiso 1 1 calc R U . . .
H23b H 0.743288 0.678722 0.224516 0.039 Uiso 1 1 calc R U . . .
H23c H 0.671273 0.667743 0.305381 0.039 Uiso 1 1 calc R U . . .
C24 C 0.5192(4) 0.8480(3) 0.2774(3) 0.0300(9) Uani 1 1 d . . . . .
H24a H 0.494749 0.792160 0.318555 0.045 Uiso 1 1 calc R U . . .
H24b H 0.447029 0.882110 0.244891 0.045 Uiso 1 1 calc R U . . .
H24c H 0.568839 0.909718 0.308416 0.045 Uiso 1 1 calc R U . . .
C25 C 0.5356(3) 0.5567(3) 0.4939(2) 0.0172(7) Uani 1 1 d . . . . .
C26 C 0.6620(3) 0.7101(3) 0.5680(2) 0.0217(7) Uani 1 1 d . U . . .
C27 C 0.5789(6) 0.8094(6) 0.5631(5) 0.0212(10) Uani 0.55 1 d . U P A 1
H27a H 0.528904 0.805267 0.610321 0.025 Uiso 0.55 1 calc R U P A 1
H27b H 0.524060 0.805848 0.507980 0.025 Uiso 0.55 1 calc R U P A 1
C27* C 0.5821(8) 0.8107(7) 0.5175(7) 0.0257(13) Uani 0.45 1 d . U P A 2
H27c H 0.556290 0.785673 0.457254 0.031 Uiso 0.45 1 calc R U P A 2
H27d H 0.508676 0.824710 0.544933 0.031 Uiso 0.45 1 calc R U P A 2
C28 C 0.6502(6) 0.9248(6) 0.5697(5) 0.0232(10) Uani 0.55 1 d . U P A 1
H28 H 0.591827 0.990864 0.563885 0.028 Uiso 0.55 1 calc R U P A 1
C28* C 0.6595(9) 0.9262(7) 0.5195(7) 0.0264(11) Uani 0.45 1 d . U P A 2
H28* H 0.610712 0.986691 0.485519 0.032 Uiso 0.45 1 calc R U P A 2
C29 C 0.7273(6) 0.9327(6) 0.6585(5) 0.0218(11) Uani 0.55 1 d . U P A 1
H29a H 0.674655 0.927387 0.704201 0.026 Uiso 0.55 1 calc R U P A 1
H29b H 0.771257 1.008023 0.665232 0.026 Uiso 0.55 1 calc R U P A 1
C29* C 0.6849(9) 0.9665(8) 0.6111(7) 0.0279(12) Uani 0.45 1 d . U P A 2
H29c H 0.607856 0.977482 0.634708 0.033 Uiso 0.45 1 calc R U P A 2
H29d H 0.728624 1.041977 0.614644 0.033 Uiso 0.45 1 calc R U P A 2
C30 C 0.8180(7) 0.8315(6) 0.6661(4) 0.0205(10) Uani 0.55 1 d . U P A 1
H30 H 0.869422 0.835473 0.723392 0.025 Uiso 0.55 1 calc R U P A 1
C30* C 0.7621(9) 0.8751(9) 0.6638(6) 0.0267(11) Uani 0.45 1 d . U P A 2
H30* H 0.782150 0.901752 0.724874 0.032 Uiso 0.45 1 calc R U P A 2
C31 C 0.8997(7) 0.8368(7) 0.5937(5) 0.0221(12) Uani 0.55 1 d . U P A 1
H31a H 0.947864 0.909859 0.599190 0.027 Uiso 0.55 1 calc R U P A 1
H31b H 0.956292 0.770531 0.598673 0.027 Uiso 0.55 1 calc R U P A 1
C31* C 0.8796(9) 0.8505(9) 0.6241(6) 0.0262(13) Uani 0.45 1 d . U P A 2
H31c H 0.930815 0.921541 0.627564 0.031 Uiso 0.45 1 calc R U P A 2
H31d H 0.926125 0.788249 0.656332 0.031 Uiso 0.45 1 calc R U P A 2
C32 C 0.8192(7) 0.8318(7) 0.5056(5) 0.0237(11) Uani 0.55 1 d . U P A 1
H32 H 0.870934 0.837808 0.458627 0.028 Uiso 0.55 1 calc R U P A 1
C32* C 0.8456(10) 0.8131(9) 0.5310(7) 0.0249(11) Uani 0.45 1 d . U P A 2
H32* H 0.920842 0.799663 0.504403 0.030 Uiso 0.45 1 calc R U P A 2
C33 C 0.7501(8) 0.7137(7) 0.4978(5) 0.0215(12) Uani 0.55 1 d . U P A 1
H33a H 0.808184 0.648772 0.506355 0.026 Uiso 0.55 1 calc R U P A 1
H33b H 0.703227 0.705083 0.439797 0.026 Uiso 0.55 1 calc R U P A 1
C33* C 0.7702(10) 0.6991(9) 0.5263(7) 0.0248(14) Uani 0.45 1 d . U P A 2
H33c H 0.746194 0.676699 0.465298 0.030 Uiso 0.45 1 calc R U P A 2
H33d H 0.821031 0.636177 0.553972 0.030 Uiso 0.45 1 calc R U P A 2
C34 C 0.7474(6) 0.7163(5) 0.6569(4) 0.0177(10) Uani 0.55 1 d . U P A 1
H34a H 0.698165 0.709265 0.704449 0.021 Uiso 0.55 1 calc R U P A 1
H34b H 0.804772 0.650587 0.660606 0.021 Uiso 0.55 1 calc R U P A 1
C34* C 0.6880(9) 0.7594(8) 0.6583(6) 0.0282(12) Uani 0.45 1 d . U P A 2
H34c H 0.733439 0.701268 0.695633 0.034 Uiso 0.45 1 calc R U P A 2
H34d H 0.610408 0.773361 0.680486 0.034 Uiso 0.45 1 calc R U P A 2
C35 C 0.7299(8) 0.9327(6) 0.4997(5) 0.0245(11) Uani 0.55 1 d . U P A 1
H35a H 0.775037 1.007425 0.505320 0.029 Uiso 0.55 1 calc R U P A 1
H35b H 0.679092 0.930497 0.442957 0.029 Uiso 0.55 1 calc R U P A 1
C35* C 0.7716(9) 0.9071(8) 0.4822(6) 0.0264(13) Uani 0.45 1 d . U P A 2
H35c H 0.819277 0.980358 0.485011 0.032 Uiso 0.45 1 calc R U P A 2
H35d H 0.751706 0.883512 0.421109 0.032 Uiso 0.45 1 calc R U P A 2
B1 B 0.3223(4) 0.4371(4) 0.1399(3) 0.0213(8) Uani 1 1 d . . . . .
H1 H 0.282190 0.407643 0.082823 0.026 Uiso 1 1 calc R U . . .
O1 O -0.0928(3) 0.1312(3) 0.0267(3) 0.0606(10) Uani 1 1 d . . . . .
C36 C -0.0361(6) 0.0253(6) 0.1558(4) 0.080(2) Uani 1 1 d . . . . .
H36a H 0.043556 0.005512 0.140494 0.119 Uiso 1 1 calc R U . . .
H36b H -0.063268 -0.036090 0.191645 0.119 Uiso 1 1 calc R U . . .
H36c H -0.030708 0.099376 0.187645 0.119 Uiso 1 1 calc R U . . .
C37 C -0.1253(6) 0.0361(5) 0.0753(4) 0.0644(16) Uani 1 1 d . . . . .
H37a H -0.126106 -0.036459 0.040601 0.077 Uiso 1 1 calc R U . . .
H37b H -0.207532 0.047923 0.090550 0.077 Uiso 1 1 calc R U . . .
C38 C -0.1819(5) 0.1554(5) -0.0444(4) 0.0563(14) Uani 1 1 d . . . . .
H38a H -0.259058 0.175446 -0.023510 0.068 Uiso 1 1 calc R U . . .
H38b H -0.195977 0.085367 -0.081754 0.068 Uiso 1 1 calc R U . . .
C39 C -0.1422(6) 0.2530(5) -0.0942(4) 0.0636(15) Uani 1 1 d . . . . .
H39a H -0.204304 0.268309 -0.143085 0.095 Uiso 1 1 calc R U . . .
H39b H -0.066212 0.232789 -0.115221 0.095 Uiso 1 1 calc R U . . .
H39c H -0.129856 0.322663 -0.057427 0.095 Uiso 1 1 calc R U . . .

loop_
_atom_site_aniso_label
_atom_site_aniso_U_11
_atom_site_aniso_U_22
_atom_site_aniso_U_33
_atom_site_aniso_U_23
_atom_site_aniso_U_13
_atom_site_aniso_U_12
Ti1 0.0205(3) 0.0221(3) 0.0166(3) 0.0035(2) 0.0021(2) -0.0034(2)
N1 0.0206(15) 0.0190(14) 0.0214(16) 0.0067(12) 0.0005(12) 0.0000(12)
N2 0.0186(15) 0.0214(14) 0.0197(15) 0.0035(12) 0.0016(12) -0.0034(12)
N3 0.0211(16) 0.0256(15) 0.0221(16) 0.0030(12) 0.0041(13) 0.0002(12)
N4 0.0166(15) 0.0276(16) 0.0240(16) 0.0046(13) 0.0025(12) -0.0009(12)
N5 0.0197(15) 0.0206(14) 0.0210(16) 0.0041(12) 0.0033(12) 0.0009(12)
N6 0.0201(15) 0.0218(14) 0.0183(15) 0.0048(12) 0.0016(12) 0.0017(12)
N7 0.0248(16) 0.0206(14) 0.0197(16) 0.0045(12) 0.0020(13) -0.0057(12)
N8 0.0244(16) 0.0217(15) 0.0198(16) 0.0027(12) 0.0054(13) -0.0040(12)
C1 0.027(2) 0.0255(18) 0.0194(18) 0.0028(14) 0.0073(15) -0.0026(15)
C2 0.029(2) 0.0223(18) 0.030(2) 0.0028(15) 0.0070(17) 0.0004(15)
C3 0.0211(18) 0.0208(17) 0.0234(19) 0.0073(14) 0.0057(15) -0.0003(14)
C4 0.028(2) 0.0268(19) 0.033(2) -0.0051(16) 0.0033(17) -0.0026(16)
C5 0.0232(19) 0.0240(18) 0.027(2) 0.0079(15) 0.0027(16) 0.0013(15)
C6 0.028(2) 0.0264(19) 0.039(2) 0.0069(17) -0.0008(18) 0.0039(16)
C7 0.042(3) 0.027(2) 0.051(3) -0.0011(19) -0.022(2) 0.0090(19)
C8 0.026(2) 0.081(4) 0.036(3) 0.015(2) 0.0053(19) -0.008(2)
C9 0.0227(19) 0.0265(19) 0.029(2) 0.0085(15) 0.0026(16) -0.0002(15)
C10 0.0158(18) 0.0293(19) 0.038(2) 0.0054(17) 0.0072(16) 0.0012(15)
C11 0.0188(18) 0.0248(18) 0.031(2) 0.0078(15) 0.0084(16) 0.0023(15)
C12 0.022(2) 0.042(2) 0.038(2) 0.0036(19) 0.0004(18) -0.0032(17)
C13 0.0219(19) 0.0274(19) 0.031(2) 0.0074(16) 0.0077(16) 0.0013(15)
C14 0.034(2) 0.035(2) 0.038(2) 0.0049(18) 0.0186(19) 0.0033(18)
C15 0.052(3) 0.025(2) 0.041(3) 0.0032(18) 0.008(2) 0.0056(19)
C16 0.026(2) 0.050(3) 0.040(3) -0.010(2) 0.0112(19) 0.0004(19)
C17 0.0215(18) 0.0288(19) 0.0218(19) 0.0059(15) 0.0064(15) 0.0056(15)
C18 0.0242(19) 0.0212(17) 0.025(2) 0.0078(14) 0.0070(15) 0.0049(15)
C19 0.0198(18) 0.0186(16) 0.0242(19) 0.0046(14) 0.0078(15) 0.0044(14)
C20 0.028(2) 0.037(2) 0.024(2) 0.0065(17) 0.0022(17) -0.0016(17)
C21 0.030(2) 0.0189(17) 0.0232(19) 0.0037(14) 0.0056(16) -0.0026(15)
C22 0.049(3) 0.030(2) 0.027(2) 0.0046(17) 0.0062(19) -0.0141(19)
C23 0.0233(19) 0.031(2) 0.025(2) -0.0022(16) 0.0058(16) -0.0017(16)
C24 0.035(2) 0.0232(18) 0.033(2) 0.0012(16) 0.0067(18) 0.0027(16)
C25 0.0146(16) 0.0166(16) 0.0212(18) 0.0040(13) 0.0048(14) 0.0037(13)
C26 0.0227(15) 0.0209(14) 0.0221(15) 0.0034(12) 0.0050(13) -0.0027(12)
C27 0.022(2) 0.0188(19) 0.023(2) 0.002(2) 0.005(2) 0.0018(18)
C27* 0.024(2) 0.021(2) 0.032(3) 0.003(2) 0.004(2) 0.002(2)
C28 0.024(2) 0.0177(18) 0.028(2) 0.0011(19) 0.003(2) 0.0021(17)
C28* 0.027(2) 0.021(2) 0.031(2) 0.004(2) 0.005(2) 0.002(2)
C29 0.023(2) 0.015(2) 0.027(2) -0.001(2) 0.004(2) 0.004(2)
C29* 0.028(2) 0.024(2) 0.032(2) 0.000(2) 0.007(2) 0.001(2)
C30 0.022(2) 0.0164(19) 0.022(2) 0.0033(18) 0.0022(19) 0.0017(18)
C30* 0.029(2) 0.024(2) 0.027(2) 0.003(2) 0.002(2) -0.0029(19)
C31 0.023(2) 0.022(2) 0.022(3) 0.004(2) 0.009(2) 0.000(2)
C31* 0.027(2) 0.023(2) 0.028(3) 0.005(2) 0.001(2) -0.001(2)
C32 0.024(2) 0.023(2) 0.025(2) 0.0060(19) 0.0057(19) -0.0034(18)
C32* 0.025(2) 0.023(2) 0.028(2) 0.005(2) 0.007(2) -0.0004(19)
C33 0.023(2) 0.021(2) 0.021(3) 0.006(2) 0.005(2) -0.001(2)
C33* 0.025(3) 0.022(2) 0.028(3) 0.004(2) 0.006(2) -0.003(2)
C34 0.020(2) 0.014(2) 0.019(2) 0.0042(18) 0.003(2) 0.0016(19)
C34* 0.031(2) 0.027(2) 0.026(2) 0.005(2) 0.002(2) -0.006(2)
C35 0.025(2) 0.021(2) 0.029(2) 0.0061(19) 0.005(2) 0.001(2)
C35* 0.028(3) 0.023(2) 0.029(3) 0.005(2) 0.007(2) -0.003(2)
B1 0.019(2) 0.026(2) 0.018(2) 0.0028(16) -0.0009(16) 0.0004(16)
O1 0.054(2) 0.060(2) 0.066(3) 0.0146(19) 0.0007(19) -0.0043(18)
C36 0.084(5) 0.076(4) 0.074(5) 0.012(3) -0.010(4) 0.014(4)
C37 0.069(4) 0.055(3) 0.069(4) 0.020(3) 0.003(3) -0.001(3)
C38 0.054(3) 0.054(3) 0.059(3) 0.008(3) -0.002(3) 0.002(3)
C39 0.074(4) 0.065(4) 0.054(3) 0.004(3) 0.014(3) 0.008(3)

loop_
_geom_bond_atom_site_label_1
_geom_bond_atom_site_label_2
_geom_bond_distance
_geom_bond_site_symmetry_2
_geom_bond_publ_flag
Ti1 N1 2.237(3) . ?
Ti1 N3 2.228(3) . ?
Ti1 N5 2.307(3) . ?
Ti1 N7 1.838(3) . ?
Ti1 N8 2.245(3) 2_666 ?
N1 N2 1.381(4) . ?
N1 C3 1.341(4) . ?
N2 C1 1.364(5) . ?
N2 B1 1.550(5) . ?
N3 N4 1.387(4) . ?
N3 C11 1.343(5) . ?
N4 C9 1.355(5) . ?
N4 B1 1.546(5) . ?
N5 N6 1.392(4) . ?
N5 C19 1.349(4) . ?
N6 C17 1.353(4) . ?
N6 B1 1.532(5) . ?
N7 C25 1.330(4) . ?
N8 C25 1.330(5) . ?
N8 C26 1.494(4) . ?
C1 C2 1.370(5) . ?
C1 C4 1.494(5) . ?
C2 C3 1.398(5) . ?
C3 C5 1.514(5) . ?
C5 C6 1.530(5) . ?
C5 C7 1.531(6) . ?
C5 C8 1.527(5) . ?
C9 C10 1.382(5) . ?
C9 C12 1.497(6) . ?
C10 C11 1.402(6) . ?
C11 C13 1.510(5) . ?
C13 C14 1.536(5) . ?
C13 C15 1.548(5) . ?
C13 C16 1.516(6) . ?
C17 C18 1.390(5) . ?
C17 C20 1.488(5) . ?
C18 C19 1.394(5) . ?
C19 C21 1.517(5) . ?
C21 C22 1.532(5) . ?
C21 C23 1.534(5) . ?
C21 C24 1.531(5) . ?
C25 C25 1.550(6) 2_666 ?
C26 C27 1.471(7) . ?
C26 C27* 1.614(9) . ?
C26 C33 1.577(9) . ?
C26 C33* 1.456(12) . ?
C26 C34 1.582(7) . ?
C26 C34* 1.513(9) . ?
C27 C28 1.537(9) . ?
C27* C28* 1.577(12) . ?
C28 C29 1.538(11) . ?
C28 C35 1.510(11) . ?
C28* C29* 1.497(13) . ?
C28* C35* 1.469(13) . ?
C29 C30 1.541(9) . ?
C29* C30* 1.538(14) . ?
C30 C31 1.555(9) . ?
C30 C34 1.531(8) . ?
C30* C31* 1.554(14) . ?
C30* C34* 1.557(12) . ?
C31 C32 1.545(11) . ?
C31* C32* 1.518(14) . ?
C32 C33 1.553(11) . ?
C32 C35 1.529(11) . ?
C32* C33* 1.548(14) . ?
C32* C35* 1.515(13) . ?
O1 C37 1.414(6) . ?
O1 C38 1.422(6) . ?
C36 C37 1.506(8) . ?
C38 C39 1.475(8) . ?

loop_
_geom_angle_atom_site_label_1
_geom_angle_atom_site_label_2
_geom_angle_atom_site_label_3
_geom_angle
_geom_angle_site_symmetry_1
_geom_angle_site_symmetry_3
_geom_angle_publ_flag
N1 Ti1 N5 76.94(10) . . ?
N1 Ti1 N8 96.68(11) . 2_666 ?
N3 Ti1 N1 105.09(11) . . ?
N3 Ti1 N5 78.64(11) . . ?
N3 Ti1 N8 96.31(11) . 2_666 ?
N7 Ti1 N1 127.90(13) . . ?
N7 Ti1 N3 127.01(13) . . ?
N7 Ti1 N5 110.62(12) . . ?
N7 Ti1 N8 79.02(12) . 2_666 ?
N8 Ti1 N5 170.34(11) 2_666 . ?
N2 N1 Ti1 106.1(2) . . ?
C3 N1 Ti1 141.2(2) . . ?
C3 N1 N2 107.1(3) . . ?
N1 N2 B1 121.7(3) . . ?
C1 N2 N1 109.1(3) . . ?
C1 N2 B1 127.7(3) . . ?
N4 N3 Ti1 108.4(2) . . ?
C11 N3 Ti1 142.6(3) . . ?
C11 N3 N4 106.4(3) . . ?
N3 N4 B1 121.2(3) . . ?
C9 N4 N3 110.0(3) . . ?
C9 N4 B1 127.2(3) . . ?
N6 N5 Ti1 110.66(19) . . ?
C19 N5 Ti1 143.6(2) . . ?
C19 N5 N6 105.8(3) . . ?
N5 N6 B1 121.0(3) . . ?
C17 N6 N5 110.4(3) . . ?
C17 N6 B1 128.6(3) . . ?
C25 N7 Ti1 122.8(2) . . ?
C25 N8 Ti1 110.9(2) . 2_666 ?
C25 N8 C26 118.9(3) . . ?
C26 N8 Ti1 130.2(2) . 2_666 ?
N2 C1 C2 107.6(3) . . ?
N2 C1 C4 122.8(3) . . ?
C2 C1 C4 129.5(3) . . ?
C1 C2 C3 106.9(3) . . ?
N1 C3 C2 109.1(3) . . ?
N1 C3 C5 123.5(3) . . ?
C2 C3 C5 127.0(3) . . ?
C3 C5 C6 110.3(3) . . ?
C3 C5 C7 111.2(3) . . ?
C3 C5 C8 107.8(3) . . ?
C6 C5 C7 108.9(3) . . ?
C8 C5 C6 110.6(3) . . ?
C8 C5 C7 108.0(4) . . ?
N4 C9 C10 107.4(3) . . ?
N4 C9 C12 123.6(3) . . ?
C10 C9 C12 129.0(4) . . ?
C9 C10 C11 106.6(3) . . ?
N3 C11 C10 109.5(3) . . ?
N3 C11 C13 124.3(3) . . ?
C10 C11 C13 126.1(3) . . ?
C11 C13 C14 109.2(3) . . ?
C11 C13 C15 108.3(3) . . ?
C11 C13 C16 112.0(3) . . ?
C14 C13 C15 108.5(3) . . ?
C16 C13 C14 109.9(3) . . ?
C16 C13 C15 108.8(3) . . ?
N6 C17 C18 107.2(3) . . ?
N6 C17 C20 124.4(3) . . ?
C18 C17 C20 128.4(3) . . ?
C17 C18 C19 106.4(3) . . ?
N5 C19 C18 110.2(3) . . ?
N5 C19 C21 122.4(3) . . ?
C18 C19 C21 127.4(3) . . ?
C19 C21 C22 109.2(3) . . ?
C19 C21 C23 109.8(3) . . ?
C19 C21 C24 109.2(3) . . ?
C22 C21 C23 108.7(3) . . ?
C24 C21 C22 109.1(3) . . ?
C24 C21 C23 110.8(3) . . ?
N7 C25 C25 115.2(4) . 2_666 ?
N8 C25 N7 132.7(3) . . ?
N8 C25 C25 112.1(4) . 2_666 ?
N8 C26 C27* 111.6(4) . . ?
N8 C26 C33 113.6(4) . . ?
N8 C26 C34 106.0(3) . . ?
N8 C26 C34* 110.0(4) . . ?
C27 C26 N8 110.1(4) . . ?
C27 C26 C33 112.8(5) . . ?
C27 C26 C34 108.8(4) . . ?
C33 C26 C34 105.1(4) . . ?
C33* C26 N8 112.9(5) . . ?
C33* C26 C27* 106.1(6) . . ?
C33* C26 C34* 112.9(6) . . ?
C34* C26 C27* 102.8(6) . . ?
C26 C27 C28 110.5(5) . . ?
C28* C27* C26 109.5(6) . . ?
C27 C28 C29 108.6(6) . . ?
C35 C28 C27 110.9(6) . . ?
C35 C28 C29 110.3(6) . . ?
C29* C28* C27* 107.4(8) . . ?
C35* C28* C27* 111.1(7) . . ?
C35* C28* C29* 111.7(8) . . ?
C28 C29 C30 108.4(6) . . ?
C28* C29* C30* 109.3(7) . . ?
C29 C30 C31 110.8(6) . . ?
C34 C30 C29 108.8(6) . . ?
C34 C30 C31 108.3(6) . . ?
C29* C30* C31* 110.6(7) . . ?
C29* C30* C34* 107.8(8) . . ?
C31* C30* C34* 107.1(9) . . ?
C32 C31 C30 109.2(6) . . ?
C32* C31* C30* 108.9(8) . . ?
C31 C32 C33 108.2(6) . . ?
C35 C32 C31 109.3(7) . . ?
C35 C32 C33 110.3(6) . . ?
C31* C32* C33* 109.6(8) . . ?
C35* C32* C31* 109.9(9) . . ?
C35* C32* C33* 109.3(8) . . ?
C32 C33 C26 108.8(6) . . ?
C26 C33* C32* 112.6(8) . . ?
C30 C34 C26 110.4(5) . . ?
C26 C34* C30* 113.1(6) . . ?
C28 C35 C32 110.6(6) . . ?
C28* C35* C32* 109.9(8) . . ?
N4 B1 N2 113.8(3) . . ?
N6 B1 N2 108.1(3) . . ?
N6 B1 N4 108.6(3) . . ?
C37 O1 C38 112.6(4) . . ?
O1 C37 C36 109.9(5) . . ?
O1 C38 C39 110.4(5) . . ?

_shelx_res_file                  
;
TITL 9814.res in P-1
    9814.res
    created by SHELXL-2018/3 at 12:56:49 on 09-Nov-2021
CELL 0.71073 11.1596 11.4928 15.7244 90.689 97.872 90.376
ZERR 1 0.0005 0.0005 0.0007 0.004 0.004 0.004
LATT 1
SFAC C H B N O Ti
UNIT 78 130 2 16 2 2
SIMU 0.005 0.01 2 C26 > C35*

L.S. 4
PLAN  11
TEMP -173
fmap 2
acta
REM <olex2.extras>
REM <HklSrc "%.\\9814.hkl">
REM </olex2.extras>

WGHT    0.058900    4.215000
FVAR       0.19389
TI1   6    0.442816    0.514075    0.322281    11.00000    0.02052    0.02206 =
         0.01656    0.00347    0.00211   -0.00336
N1    4    0.508082    0.372302    0.241782    11.00000    0.02056    0.01898 =
         0.02141    0.00669    0.00046   -0.00004
N2    4    0.411803    0.343851    0.179950    11.00000    0.01860    0.02138 =
         0.01974    0.00354    0.00161   -0.00336
N3    4    0.249469    0.538993    0.268683    11.00000    0.02108    0.02558 =
         0.02206    0.00304    0.00412    0.00020
N4    4    0.223432    0.469065    0.195892    11.00000    0.01659    0.02759 =
         0.02401    0.00460    0.00254   -0.00085
N5    4    0.461153    0.606122    0.195064    11.00000    0.01972    0.02060 =
         0.02096    0.00407    0.00333    0.00093
N6    4    0.394877    0.547232    0.126113    11.00000    0.02012    0.02181 =
         0.01831    0.00482    0.00155    0.00173
N7    4    0.528612    0.593072    0.413426    11.00000    0.02484    0.02062 =
         0.01969    0.00452    0.00203   -0.00573
N8    4    0.592390    0.598598    0.567979    11.00000    0.02436    0.02172 =
         0.01981    0.00271    0.00537   -0.00404
C1    1    0.426621    0.233567    0.150347    11.00000    0.02661    0.02550 =
         0.01938    0.00283    0.00728   -0.00264
C2    1    0.534541    0.193434    0.191133    11.00000    0.02925    0.02229 =
         0.02983    0.00282    0.00703    0.00035
AFIX  43
H2    2    0.569224    0.119601    0.182805    11.00000   -1.20000
AFIX   0
C3    1    0.583873    0.281808    0.247318    11.00000    0.02115    0.02075 =
         0.02338    0.00733    0.00573   -0.00029
C4    1    0.333181    0.172273    0.088238    11.00000    0.02803    0.02676 =
         0.03256   -0.00509    0.00334   -0.00256
AFIX 137
H4A   2    0.260638    0.158305    0.115528    11.00000   -1.50000
H4B   2    0.365241    0.097750    0.070962    11.00000   -1.50000
H4C   2    0.312374    0.220561    0.037484    11.00000   -1.50000
AFIX   0
C5    1    0.708169    0.284494    0.299804    11.00000    0.02322    0.02398 =
         0.02705    0.00791    0.00275    0.00129
C6    1    0.731928    0.170420    0.348204    11.00000    0.02761    0.02638 =
         0.03922    0.00692   -0.00083    0.00389
AFIX 137
H6A   2    0.671885    0.160219    0.387578    11.00000   -1.50000
H6B   2    0.813210    0.172759    0.380980    11.00000   -1.50000
H6C   2    0.725906    0.105227    0.307052    11.00000   -1.50000
AFIX   0
C7    1    0.720524    0.385660    0.364746    11.00000    0.04165    0.02676 =
         0.05098   -0.00113   -0.02215    0.00904
AFIX 137
H7A   2    0.705050    0.459143    0.334358    11.00000   -1.50000
H7B   2    0.802587    0.387054    0.396313    11.00000   -1.50000
H7C   2    0.661844    0.375533    0.405135    11.00000   -1.50000
AFIX   0
C8    1    0.800980    0.303001    0.238256    11.00000    0.02559    0.08050 =
         0.03625    0.01488    0.00531   -0.00772
AFIX 137
H8A   2    0.795192    0.238823    0.196253    11.00000   -1.50000
H8B   2    0.882453    0.305359    0.270738    11.00000   -1.50000
H8C   2    0.784865    0.376699    0.208274    11.00000   -1.50000
AFIX   0
C9    1    0.102094    0.458029    0.174438    11.00000    0.02267    0.02646 =
         0.02864    0.00854    0.00263   -0.00018
C10   1    0.048394    0.523936    0.232635    11.00000    0.01579    0.02934 =
         0.03794    0.00539    0.00723    0.00120
AFIX  43
H10   2   -0.035884    0.533596    0.233632    11.00000   -1.20000
AFIX   0
C11   1    0.142660    0.573759    0.289926    11.00000    0.01881    0.02476 =
         0.03140    0.00776    0.00837    0.00232
C12   1    0.043645    0.387344    0.099284    11.00000    0.02194    0.04154 =
         0.03849    0.00357    0.00035   -0.00317
AFIX 137
H12A  2    0.065608    0.419868    0.046145    11.00000   -1.50000
H12B  2   -0.044432    0.389130    0.097609    11.00000   -1.50000
H12C  2    0.071493    0.306756    0.104895    11.00000   -1.50000
AFIX   0
C13   1    0.128774    0.658856    0.361801    11.00000    0.02193    0.02738 =
         0.03099    0.00740    0.00767    0.00134
C14   1    0.050354    0.603065    0.423559    11.00000    0.03360    0.03531 =
         0.03842    0.00490    0.01862    0.00326
AFIX 137
H14A  2   -0.028864    0.581823    0.392092    11.00000   -1.50000
H14B  2    0.039695    0.658648    0.469626    11.00000   -1.50000
H14C  2    0.090209    0.533139    0.448353    11.00000   -1.50000
AFIX   0
C15   1    0.063203    0.767887    0.322431    11.00000    0.05155    0.02456 =
         0.04070    0.00323    0.00758    0.00564
AFIX 137
H15A  2    0.112557    0.804817    0.283196    11.00000   -1.50000
H15B  2    0.050868    0.823001    0.368415    11.00000   -1.50000
H15C  2   -0.015333    0.744878    0.290752    11.00000   -1.50000
AFIX   0
C16   1    0.249995    0.695983    0.410516    11.00000    0.02564    0.05017 =
         0.03975   -0.01038    0.01118    0.00038
AFIX 137
H16A  2    0.291105    0.627953    0.437434    11.00000   -1.50000
H16B  2    0.237309    0.753374    0.454945    11.00000   -1.50000
H16C  2    0.299911    0.730615    0.370651    11.00000   -1.50000
AFIX   0
C17   1    0.403397    0.603281    0.051975    11.00000    0.02152    0.02881 =
         0.02178    0.00588    0.00644    0.00561
C18   1    0.477443    0.700150    0.072452    11.00000    0.02423    0.02120 =
         0.02473    0.00776    0.00704    0.00490
AFIX  43
H18   2    0.500394    0.756216    0.033681    11.00000   -1.20000
AFIX   0
C19   1    0.511377    0.698773    0.161132    11.00000    0.01981    0.01858 =
         0.02421    0.00456    0.00780    0.00443
C20   1    0.342566    0.564253   -0.033885    11.00000    0.02831    0.03719 =
         0.02389    0.00648    0.00223   -0.00156
AFIX 137
H20A  2    0.365202    0.483743   -0.044775    11.00000   -1.50000
H20B  2    0.367779    0.614598   -0.078183    11.00000   -1.50000
H20C  2    0.254661    0.568720   -0.035231    11.00000   -1.50000
AFIX   0
C21   1    0.592637    0.785394    0.215550    11.00000    0.03007    0.01888 =
         0.02316    0.00375    0.00563   -0.00259
C22   1    0.640435    0.875114    0.157000    11.00000    0.04874    0.03010 =
         0.02723    0.00464    0.00624   -0.01409
AFIX 137
H22A  2    0.690607    0.932894    0.192076    11.00000   -1.50000
H22B  2    0.572181    0.914059    0.123338    11.00000   -1.50000
H22C  2    0.689101    0.835800    0.118119    11.00000   -1.50000
AFIX   0
C23   1    0.700450    0.721970    0.265031    11.00000    0.02325    0.03068 =
         0.02527   -0.00219    0.00581   -0.00170
AFIX 137
H23A  2    0.755668    0.778927    0.296811    11.00000   -1.50000
H23B  2    0.743288    0.678722    0.224516    11.00000   -1.50000
H23C  2    0.671273    0.667743    0.305381    11.00000   -1.50000
AFIX   0
C24   1    0.519205    0.847978    0.277422    11.00000    0.03492    0.02325 =
         0.03259    0.00116    0.00670    0.00270
AFIX 137
H24A  2    0.494749    0.792160    0.318555    11.00000   -1.50000
H24B  2    0.447029    0.882110    0.244891    11.00000   -1.50000
H24C  2    0.568839    0.909718    0.308416    11.00000   -1.50000
AFIX   0
C25   1    0.535638    0.556728    0.493948    11.00000    0.01459    0.01658 =
         0.02122    0.00398    0.00480    0.00366
C26   1    0.661962    0.710075    0.567983    11.00000    0.02268    0.02087 =
         0.02214    0.00341    0.00498   -0.00275
PART 1
C27   1    0.578912    0.809416    0.563060    10.55000    0.02195    0.01877 =
         0.02350    0.00249    0.00455    0.00178
AFIX  23
H27A  2    0.528904    0.805267    0.610321    10.55000   -1.20000
H27B  2    0.524060    0.805848    0.507980    10.55000   -1.20000
AFIX   0
PART 2
C27*  1    0.582074    0.810678    0.517485    10.45000    0.02430    0.02124 =
         0.03156    0.00292    0.00384    0.00197
AFIX  23
H27C  2    0.556290    0.785673    0.457254    10.45000   -1.20000
H27D  2    0.508676    0.824710    0.544933    10.45000   -1.20000
AFIX   0
PART 1
C28   1    0.650179    0.924842    0.569700    10.55000    0.02432    0.01774 =
         0.02761    0.00114    0.00327    0.00206
AFIX  13
H28   2    0.591827    0.990864    0.563885    10.55000   -1.20000
AFIX   0
PART 2
C28*  1    0.659520    0.926213    0.519536    10.45000    0.02702    0.02094 =
         0.03143    0.00385    0.00473    0.00230
AFIX  13
H28*  2    0.610712    0.986691    0.485519    10.45000   -1.20000
AFIX   0
PART 1
C29   1    0.727275    0.932667    0.658540    10.55000    0.02328    0.01506 =
         0.02737   -0.00093    0.00402    0.00421
AFIX  23
H29A  2    0.674655    0.927387    0.704201    10.55000   -1.20000
H29B  2    0.771257    1.008023    0.665232    10.55000   -1.20000
AFIX   0
PART 2
C29*  1    0.684898    0.966472    0.611140    10.45000    0.02849    0.02383 =
         0.03196    0.00021    0.00656    0.00086
AFIX  23
H29C  2    0.607856    0.977482    0.634708    10.45000   -1.20000
H29D  2    0.728624    1.041977    0.614644    10.45000   -1.20000
AFIX   0
PART 1
C30   1    0.817959    0.831502    0.666118    10.55000    0.02248    0.01637 =
         0.02241    0.00327    0.00222    0.00172
AFIX  13
H30   2    0.869422    0.835473    0.723392    10.55000   -1.20000
AFIX   0
PART 2
C30*  1    0.762088    0.875137    0.663769    10.45000    0.02852    0.02412 =
         0.02721    0.00310    0.00250   -0.00286
AFIX  13
H30*  2    0.782150    0.901752    0.724874    10.45000   -1.20000
AFIX   0
PART 1
C31   1    0.899698    0.836847    0.593692    10.55000    0.02317    0.02240 =
         0.02250    0.00357    0.00874   -0.00018
AFIX  23
H31A  2    0.947864    0.909859    0.599190    10.55000   -1.20000
H31B  2    0.956292    0.770531    0.598673    10.55000   -1.20000
AFIX   0
PART 2
C31*  1    0.879606    0.850517    0.624096    10.45000    0.02674    0.02312 =
         0.02804    0.00480    0.00121   -0.00064
AFIX  23
H31C  2    0.930815    0.921541    0.627564    10.45000   -1.20000
H31D  2    0.926125    0.788249    0.656332    10.45000   -1.20000
AFIX   0
PART 1
C32   1    0.819212    0.831822    0.505564    10.55000    0.02411    0.02318 =
         0.02465    0.00598    0.00566   -0.00343
AFIX  13
H32   2    0.870934    0.837808    0.458627    10.55000   -1.20000
AFIX   0
PART 2
C32*  1    0.845582    0.813132    0.530963    10.45000    0.02499    0.02274 =
         0.02803    0.00502    0.00671   -0.00038
AFIX  13
H32*  2    0.920842    0.799663    0.504403    10.45000   -1.20000
AFIX   0
PART 1
C33   1    0.750060    0.713671    0.497753    10.55000    0.02294    0.02129 =
         0.02110    0.00563    0.00517   -0.00060
AFIX  23
H33A  2    0.808184    0.648772    0.506355    10.55000   -1.20000
H33B  2    0.703227    0.705083    0.439797    10.55000   -1.20000
AFIX   0
PART 2
C33*  1    0.770165    0.699100    0.526276    10.45000    0.02528    0.02230 =
         0.02752    0.00427    0.00645   -0.00277
AFIX  23
H33C  2    0.746194    0.676699    0.465298    10.45000   -1.20000
H33D  2    0.821031    0.636177    0.553972    10.45000   -1.20000
AFIX   0
PART 1
C34   1    0.747415    0.716267    0.656934    10.55000    0.01964    0.01443 =
         0.01921    0.00423    0.00306    0.00155
AFIX  23
H34A  2    0.698165    0.709265    0.704449    10.55000   -1.20000
H34B  2    0.804772    0.650587    0.660606    10.55000   -1.20000
AFIX   0
PART 2
C34*  1    0.687997    0.759399    0.658321    10.45000    0.03078    0.02747 =
         0.02587    0.00474    0.00245   -0.00561
AFIX  23
H34C  2    0.733439    0.701268    0.695633    10.45000   -1.20000
H34D  2    0.610408    0.773361    0.680486    10.45000   -1.20000
AFIX   0
PART 1
C35   1    0.729922    0.932651    0.499738    10.55000    0.02461    0.02056 =
         0.02894    0.00612    0.00529    0.00118
AFIX  23
H35A  2    0.775037    1.007425    0.505320    10.55000   -1.20000
H35B  2    0.679092    0.930497    0.442957    10.55000   -1.20000
AFIX   0
PART 2
C35*  1    0.771610    0.907124    0.482195    10.45000    0.02824    0.02294 =
         0.02879    0.00464    0.00661   -0.00294
AFIX  23
H35C  2    0.819277    0.980358    0.485011    10.45000   -1.20000
H35D  2    0.751706    0.883512    0.421109    10.45000   -1.20000
AFIX   0
PART 0
B1    3    0.322258    0.437097    0.139869    11.00000    0.01856    0.02614 =
         0.01817    0.00284   -0.00094    0.00043
AFIX  13
H1    2    0.282190    0.407643    0.082823    11.00000   -1.20000
AFIX   0

O1    5   -0.092764    0.131238    0.026726    11.00000    0.05366    0.06022 =
         0.06598    0.01458    0.00068   -0.00432
C36   1   -0.036138    0.025280    0.155796    11.00000    0.08367    0.07577 =
         0.07413    0.01241   -0.00974    0.01388
AFIX 137
H36A  2    0.043556    0.005512    0.140494    11.00000   -1.50000
H36B  2   -0.063268   -0.036090    0.191645    11.00000   -1.50000
H36C  2   -0.030708    0.099376    0.187645    11.00000   -1.50000
AFIX   0
C37   1   -0.125282    0.036105    0.075256    11.00000    0.06856    0.05495 =
         0.06855    0.01955    0.00340   -0.00051
AFIX  23
H37A  2   -0.126106   -0.036459    0.040601    11.00000   -1.20000
H37B  2   -0.207532    0.047923    0.090550    11.00000   -1.20000
AFIX   0
C38   1   -0.181904    0.155426   -0.044376    11.00000    0.05376    0.05400 =
         0.05865    0.00812   -0.00210    0.00207
AFIX  23
H38A  2   -0.259058    0.175446   -0.023510    11.00000   -1.20000
H38B  2   -0.195977    0.085367   -0.081754    11.00000   -1.20000
AFIX   0
C39   1   -0.142240    0.252986   -0.094211    11.00000    0.07398    0.06459 =
         0.05393    0.00371    0.01433    0.00771
AFIX 137
H39A  2   -0.204304    0.268309   -0.143085    11.00000   -1.50000
H39B  2   -0.066212    0.232789   -0.115221    11.00000   -1.50000
H39C  2   -0.129856    0.322663   -0.057427    11.00000   -1.50000
AFIX   0
HKLF 4


REM  9814.res in P-1
REM wR2 = 0.2065, GooF = S = 1.119, Restrained GooF = 1.110 for all data
REM R1 = 0.0849 for 6358 Fo > 4sig(Fo) and 0.1392 for all 9874 data
REM 546 parameters refined using 300 restraints

END

WGHT      0.0589      4.2150

REM Highest difference peak  0.801,  deepest hole -0.557,  1-sigma level  0.083
Q1    1  -0.0188  0.0187 -0.0163  11.00000  0.05    0.80
Q2    1   0.0000  0.0000  0.0000  10.50000  0.05    0.74
Q3    1  -0.0616  0.1002 -0.0806  11.00000  0.05    0.55
Q4    1   0.4708  0.5547  0.3771  11.00000  0.05    0.39
Q5    1   0.4316  0.4510  0.2916  11.00000  0.05    0.38
Q6    1   0.5398  0.5580  0.3673  11.00000  0.05    0.33
Q7    1   0.5544  0.7452  0.1939  11.00000  0.05    0.33
Q8    1   0.3895  0.4971  0.3592  11.00000  0.05    0.30
Q9    1   0.8113  0.2368  0.2269  11.00000  0.05    0.30
Q10   1   0.0904  0.5827  0.2480  11.00000  0.05    0.30
Q11   1  -0.0096  0.6767  0.1899  11.00000  0.05    0.29
;
_shelx_res_checksum              21903
_olex2_submission_special_instructions 'No special instructions were received'
_oxdiff_exptl_absorpt_empirical_details 
;
Empirical correction (ABSPACK) includes:
- Absorption correction using spherical harmonics
- Frame scaling
;
_oxdiff_exptl_absorpt_empirical_full_max 1.423
_oxdiff_exptl_absorpt_empirical_full_min 0.815
####################################################################### 
# 
# This file contains crystal structure data downloaded from the 
# Cambridge Structural Database (CSD) hosted by the Cambridge 
# Crystallographic Data Centre (CCDC).
# 
# Full information about CCDC data access policies and citation 
# guidelines are available at http://www.ccdc.cam.ac.uk/access/V1 
# 
# Audit and citation data items may have been added by the CCDC. 
# Please retain this information to preserve the provenance of 
# this file and to allow appropriate attribution of the data. 
# 
#######################################################################

data_9897_cmpd4
_database_code_depnum_ccdc_archive 'CCDC 2445537'
loop_
_audit_author_name
_audit_author_address
'Michael Gau'
;University of Pennsylvania
United States of America
;
_audit_update_record             
;
2025-04-21 deposited with the CCDC.	2025-08-22 downloaded from the CCDC.
;

#Crystallographer: Michael R. Gau

_audit_creation_date             2022-05-06
_audit_creation_method           
;
Olex2 1.5
(compiled 2021.08.20 svn.r13c46975 for OlexSys, GUI svn.r6396)
;
_shelx_SHELXL_version_number     2018/3
_chemical_formula_moiety         
'C70 H110 B2 N16 Ti2, 2(B C24 F20), 4(C4 H10 O)'
_chemical_formula_sum            'C134 H150 B4 F40 N16 O4 Ti2'
_chemical_formula_weight         2947.73

loop_
_atom_type_symbol
_atom_type_description
_atom_type_scat_dispersion_real
_atom_type_scat_dispersion_imag
_atom_type_scat_source
C C 0.0181 0.0091 'International Tables Vol C Tables 4.2.6.8 and 6.1.1.4'
H H 0.0000 0.0000 'International Tables Vol C Tables 4.2.6.8 and 6.1.1.4'
B B 0.0090 0.0039 'International Tables Vol C Tables 4.2.6.8 and 6.1.1.4'
F F 0.0727 0.0534 'International Tables Vol C Tables 4.2.6.8 and 6.1.1.4'
N N 0.0311 0.0180 'International Tables Vol C Tables 4.2.6.8 and 6.1.1.4'
O O 0.0492 0.0322 'International Tables Vol C Tables 4.2.6.8 and 6.1.1.4'
Ti Ti 0.2191 1.8069 'International Tables Vol C Tables 4.2.6.8 and 6.1.1.4'

_space_group_crystal_system      triclinic
_space_group_IT_number           2
_space_group_name_H-M_alt        'P -1'
_space_group_name_Hall           '-P 1'

loop_
_space_group_symop_operation_xyz
'x, y, z'
'-x, -y, -z'

_cell_length_a                   14.0910(2)
_cell_length_b                   14.8091(2)
_cell_length_c                   16.4769(2)
_cell_angle_alpha                99.9250(10)
_cell_angle_beta                 92.3010(10)
_cell_angle_gamma                94.2010(10)
_cell_volume                     3372.88(8)
_cell_formula_units_Z            1
_cell_measurement_reflns_used    30449
_cell_measurement_temperature    100
_cell_measurement_theta_max      73.9040
_cell_measurement_theta_min      2.7170
_exptl_absorpt_coefficient_mu    2.017
_exptl_absorpt_correction_T_max  1.00000
_exptl_absorpt_correction_T_min  0.76573
_exptl_absorpt_correction_type   multi-scan
_exptl_absorpt_process_details   'SCALE3 ABSPACK'
_exptl_crystal_colour            orange
_exptl_crystal_density_diffrn    1.451
_exptl_crystal_description       bar
_exptl_crystal_F_000             1522
_exptl_crystal_size_max          0.42
_exptl_crystal_size_mid          0.08
_exptl_crystal_size_min          0.05
_diffrn_reflns_av_R_equivalents  0.0530
_diffrn_reflns_av_unetI/netI     0.0320
_diffrn_reflns_Laue_measured_fraction_full 0.993
_diffrn_reflns_Laue_measured_fraction_max 0.960
_diffrn_reflns_limit_h_max       16
_diffrn_reflns_limit_h_min       -15
_diffrn_reflns_limit_k_max       17
_diffrn_reflns_limit_k_min       -18
_diffrn_reflns_limit_l_max       19
_diffrn_reflns_limit_l_min       -20
_diffrn_reflns_number            72165
_diffrn_reflns_point_group_measured_fraction_full 0.993
_diffrn_reflns_point_group_measured_fraction_max 0.960
_diffrn_reflns_theta_full        67.684
_diffrn_reflns_theta_max         74.486
_diffrn_reflns_theta_min         2.726
_diffrn_ambient_environment      N~2~
_diffrn_ambient_temperature      100
_diffrn_detector                 'HPC area detector'
_diffrn_detector_area_resol_mean 10.0000
_diffrn_detector_type            HyPix-6000HE
_diffrn_measured_fraction_theta_full 0.993
_diffrn_measured_fraction_theta_max 0.960
_diffrn_measurement_details      
;
List of Runs (angles in degrees, time in seconds):

  # Type    Start    End  Width  t~exp~   \w     \q     \k     \f   Frames
#--------------------------------------------------------------------------
  1  \w    -62.00  25.00   0.50    2.00    --  -47.04  57.00 -60.00  174
  2  \w    -62.00  25.00   0.50    2.00    --  -47.04  57.00  60.00  174
  3  \w   -120.00 -35.00   0.50    2.00    --  -47.04 -37.00-180.00  170
  4  \w   -118.00 -32.00   0.50    2.00    --  -47.04 -57.00 -60.00  172
  5  \w    -30.00  28.00   0.50    2.00    --  -47.04  19.00-180.00  116
  6  \w    -27.00  24.00   0.50    2.00    --   47.04 -19.00-180.00  102
  7  \w    -27.00  24.00   0.50    2.00    --   47.04 -19.00 150.00  102
  8  \w    -27.00  24.00   0.50    2.00    --   47.04 -19.00-150.00  102
  9  \w    -54.00 -18.00   0.50    6.00    --  -90.00  45.00  60.00   72
 10  \w    -74.00 -17.00   0.50    6.00    --  -90.00  61.00 120.00  114
 11  \w   -114.00 -17.00   0.50    6.00    --  -90.00  80.00 178.26  194
 12  \w   -164.00 -77.00   0.50    6.00    --  -90.00 -30.00 -30.00  174
 13  \w   -164.00 -77.00   0.50    6.00    --  -90.00 -30.00-120.00  174
 14  \w   -114.00 -17.00   0.50    6.00    --  -90.00  80.00-107.85  194
 15  \w    -54.00 -18.00   0.50    6.00    --  -90.00  45.00-180.00   72
 16  \w   -114.00 -17.00   0.50    6.00    --  -90.00  80.00 104.68  194
 17  \w   -164.00 -77.00   0.50    6.00    --  -90.00 -30.00 -90.00  174
 18  \w     92.00 178.00   0.50    6.00    --  104.57  30.00-150.00  172
 19  \w     92.00 178.00   0.50    6.00    --  104.57  30.00-180.00  172
 20  \w     32.00 129.00   0.50    6.00    --  104.57 -80.00  11.58  194
 21  \w     92.00 178.00   0.50    6.00    --  104.57  30.00 120.00  172
 22  \w     32.00 103.00   0.50    6.00    --  104.57 -77.00 -30.00  142
 23  \w     32.00 103.00   0.50    6.00    --  104.57 -77.00-120.00  142
 24  \w     32.00  68.00   0.50    6.00    --  104.57 -61.00 120.00   72
 25  \w     32.00  68.00   0.50    6.00    --  104.57 -61.00   0.00   72
 26  \w     92.00 178.00   0.50    6.00    --  104.57  30.00  90.00  172
 27  \w     32.00 129.00   0.50    6.00    --  104.57 -80.00 110.00  194
 28  \w     32.00  68.00   0.50    6.00    --  104.57 -61.00  30.00   72
 29  \w     32.00  68.00   0.50    6.00    --  104.57 -61.00-150.00   72
 30  \w     32.00 128.00   0.50    6.00    --  104.57 -79.00 -66.83  192
 31  \w     32.00 128.00   0.50    6.00    --  104.57 -79.00-158.25  192
 32  \w   -119.00 -24.00   0.50    2.00    --  -47.04 -77.00  30.00  190
 33  \w     32.00 119.00   0.50    2.00    --   47.04  57.00 150.00  174
 34  \w     24.00 119.00   0.50    2.00    --   47.04  77.00  60.00  190
 35  \w     24.00 119.00   0.50    2.00    --   47.04  77.00 -90.00  190
 36  \w     24.00 119.00   0.50    2.00    --   47.04  77.00 150.00  190
 37  \w     24.00 119.00   0.50    2.00    --   47.04  77.00-150.00  190
 38  \w   -162.00 -90.00   0.50    6.00    --  -90.00 -76.00-136.81  144
 39  \w   -162.00 -77.00   0.50    6.00    --  -90.00 -45.00  30.00  170
 40  \w   -162.00 -67.00   0.50    6.00    --  -90.00 -76.00 -11.83  190
 41  \w   -162.00 -67.00   0.50    6.00    --  -90.00 -77.00  90.00  190
;
_diffrn_measurement_device       '\k-geometry diffractometer'
_diffrn_measurement_device_type  'Rigaku XtaLAB Synergy-S'
_diffrn_measurement_method       '\w scans'
_diffrn_orient_matrix_type       
'CrysAlisPro convention (1999,Acta A55,543-557)'
_diffrn_orient_matrix_UB_11      -0.0059173000
_diffrn_orient_matrix_UB_12      -0.0027754000
_diffrn_orient_matrix_UB_13      -0.0939728000
_diffrn_orient_matrix_UB_21      0.0183495000
_diffrn_orient_matrix_UB_22      0.1055157000
_diffrn_orient_matrix_UB_23      0.0141132000
_diffrn_orient_matrix_UB_31      0.1080766000
_diffrn_orient_matrix_UB_32      -0.0092992000
_diffrn_orient_matrix_UB_33      -0.0023547000
_diffrn_radiation_monochromator  mirror
_diffrn_radiation_probe          x-ray
_diffrn_radiation_type           'Cu K\a'
_diffrn_radiation_wavelength     1.54184
_diffrn_source                   'micro-focus sealed X-ray tube'
_diffrn_source_type              'PhotonJet (Cu) X-ray Source'
_reflns_number_gt                10927
_reflns_number_total             13264
_reflns_threshold_expression     'I > 2\s(I)'
_computing_cell_refinement       'CrysAlisPro 1.171.41.122a (Rigaku OD, 2021)'
_computing_data_collection       'CrysAlisPro 1.171.41.122a (Rigaku OD, 2021)'
_computing_data_reduction        'CrysAlisPro 1.171.41.122a (Rigaku OD, 2021)'
_computing_molecular_graphics    'ORTEP-3 (Farrugia, 2012)'
_computing_publication_material  'Olex2 1.5 (Dolomanov et al., 2009)'
_computing_structure_refinement  'SHELXL (Sheldrick, 2015)'
_computing_structure_solution    'SHELXT (Sheldrick, 2018)'
_refine_diff_density_max         0.840
_refine_diff_density_min         -0.826
_refine_diff_density_rms         0.072
_refine_ls_extinction_method     none
_refine_ls_goodness_of_fit_ref   1.043
_refine_ls_hydrogen_treatment    constr
_refine_ls_matrix_type           full
_refine_ls_number_parameters     1013
_refine_ls_number_reflns         13264
_refine_ls_number_restraints     231
_refine_ls_R_factor_all          0.0727
_refine_ls_R_factor_gt           0.0614
_refine_ls_restrained_S_all      1.053
_refine_ls_shift/su_max          0.001
_refine_ls_shift/su_mean         0.000
_refine_ls_structure_factor_coef Fsqd
_refine_ls_weighting_details     
'w=1/[\s^2^(Fo^2^)+(0.1055P)^2^+2.7416P] where P=(Fo^2^+2Fc^2^)/3'
_refine_ls_weighting_scheme      calc
_refine_ls_wR_factor_gt          0.1714
_refine_ls_wR_factor_ref         0.1809
_atom_sites_solution_hydrogens   geom
_atom_sites_solution_primary     dual

loop_
_atom_site_label
_atom_site_type_symbol
_atom_site_fract_x
_atom_site_fract_y
_atom_site_fract_z
_atom_site_U_iso_or_equiv
_atom_site_adp_type
_atom_site_occupancy
_atom_site_site_symmetry_order
_atom_site_calc_flag
_atom_site_refinement_flags_posn
_atom_site_refinement_flags_adp
_atom_site_refinement_flags_occupancy
_atom_site_disorder_assembly
_atom_site_disorder_group
Ti1 Ti 1.01955(3) 0.65672(3) 0.62007(3) 0.02945(13) Uani 1 1 d . . . . .
N1 N 1.08749(17) 0.66025(15) 0.73742(14) 0.0335(5) Uani 1 1 d . . . . .
N2 N 1.12827(16) 0.74860(15) 0.76427(14) 0.0323(5) Uani 1 1 d . . . . .
N3 N 1.05370(16) 0.78078(14) 0.57801(14) 0.0309(5) Uani 1 1 d . . . . .
N4 N 1.11159(16) 0.83404(15) 0.64199(14) 0.0316(5) Uani 1 1 d . . . . .
N5 N 0.92439(16) 0.74526(15) 0.69561(14) 0.0329(5) Uani 1 1 d . . . . .
N6 N 0.97972(17) 0.82224(15) 0.73737(14) 0.0340(5) Uani 1 1 d . . . . .
N7 N 0.92858(16) 0.55138(16) 0.55591(15) 0.0349(5) Uani 1 1 d . . . . .
N8 N 0.87230(15) 0.41440(15) 0.45244(14) 0.0316(5) Uani 1 1 d . . . . .
C1 C 1.1922(2) 0.7493(2) 0.82773(18) 0.0396(6) Uani 1 1 d . . . . .
C2 C 1.1917(2) 0.6608(2) 0.84389(19) 0.0445(7) Uani 1 1 d . . . . .
H2 H 1.229425 0.640503 0.885263 0.053 Uiso 1 1 calc R U . . .
C3 C 1.1256(2) 0.6075(2) 0.78823(18) 0.0386(6) Uani 1 1 d . . . . .
C4 C 1.2496(3) 0.8341(2) 0.8708(2) 0.0491(8) Uani 1 1 d . . . . .
H4a H 1.206922 0.877966 0.897776 0.074 Uiso 1 1 calc R U . . .
H4b H 1.285711 0.862014 0.830583 0.074 Uiso 1 1 calc R U . . .
H4c H 1.293871 0.817882 0.912423 0.074 Uiso 1 1 calc R U . . .
C5 C 1.0957(3) 0.5070(2) 0.7841(2) 0.0488(7) Uani 1 1 d . U . . .
C6 C 1.0734(5) 0.4921(4) 0.8725(3) 0.0761(15) Uani 0.84 1 d . U P A 1
H6a H 1.128872 0.514607 0.910171 0.114 Uiso 0.84 1 calc R U P A 1
H6b H 1.058419 0.426401 0.872256 0.114 Uiso 0.84 1 calc R U P A 1
H6c H 1.018609 0.525950 0.890797 0.114 Uiso 0.84 1 calc R U P A 1
C6* C 1.129(2) 0.4757(18) 0.8651(19) 0.064(3) Uani 0.16 1 d . U P A 2
H6*a H 1.107567 0.516900 0.912583 0.096 Uiso 0.16 1 calc R U P A 2
H6*b H 1.199143 0.477862 0.868754 0.096 Uiso 0.16 1 calc R U P A 2
H6*c H 1.102726 0.412732 0.865081 0.096 Uiso 0.16 1 calc R U P A 2
C7 C 1.1759(4) 0.4501(3) 0.7526(4) 0.0639(12) Uani 0.84 1 d . U P A 1
H7a H 1.159775 0.385582 0.756808 0.096 Uiso 0.84 1 calc R U P A 1
H7b H 1.234792 0.472811 0.785816 0.096 Uiso 0.84 1 calc R U P A 1
H7c H 1.185008 0.454931 0.694833 0.096 Uiso 0.84 1 calc R U P A 1
C7* C 1.151(2) 0.4505(17) 0.7093(19) 0.060(4) Uani 0.16 1 d . U P A 2
H7*a H 1.144462 0.384824 0.712143 0.091 Uiso 0.16 1 calc R U P A 2
H7*b H 1.218498 0.472594 0.714362 0.091 Uiso 0.16 1 calc R U P A 2
H7*c H 1.122901 0.460134 0.656372 0.091 Uiso 0.16 1 calc R U P A 2
C8 C 1.0056(4) 0.4774(3) 0.7273(3) 0.0533(11) Uani 0.84 1 d . U P A 1
H8a H 0.983690 0.413836 0.730380 0.080 Uiso 0.84 1 calc R U P A 1
H8b H 1.020143 0.481743 0.670361 0.080 Uiso 0.84 1 calc R U P A 1
H8c H 0.955499 0.517919 0.744936 0.080 Uiso 0.84 1 calc R U P A 1
C8* C 0.990(2) 0.4924(18) 0.7670(18) 0.056(4) Uani 0.16 1 d . U P A 2
H8*a H 0.958270 0.523987 0.814174 0.083 Uiso 0.16 1 calc R U P A 2
H8*b H 0.970715 0.426470 0.758056 0.083 Uiso 0.16 1 calc R U P A 2
H8*c H 0.972918 0.517322 0.717572 0.083 Uiso 0.16 1 calc R U P A 2
C9 C 1.15848(19) 0.90402(18) 0.61303(18) 0.0335(6) Uani 1 1 d . . . . .
C10 C 1.1298(2) 0.89747(18) 0.53128(18) 0.0351(6) Uani 1 1 d . . . . .
H10 H 1.151387 0.937321 0.495225 0.042 Uiso 1 1 calc R U . . .
C11 C 1.06360(19) 0.82181(18) 0.51116(17) 0.0327(6) Uani 1 1 d . . . . .
C12 C 1.2252(2) 0.9740(2) 0.66637(19) 0.0417(7) Uani 1 1 d . . . . .
H12a H 1.258360 1.012966 0.632234 0.063 Uiso 1 1 calc R U . . .
H12b H 1.271904 0.943137 0.695101 0.063 Uiso 1 1 calc R U . . .
H12c H 1.189342 1.012191 0.706953 0.063 Uiso 1 1 calc R U . . .
C13 C 1.0038(2) 0.79289(19) 0.43180(17) 0.0354(6) Uani 1 1 d . . . . .
C14 C 0.9443(3) 0.8733(3) 0.4224(3) 0.0617(10) Uani 1 1 d . . . . .
H14a H 0.908400 0.889181 0.471862 0.093 Uiso 1 1 calc R U . . .
H14b H 0.899808 0.855470 0.374017 0.093 Uiso 1 1 calc R U . . .
H14c H 0.986538 0.926554 0.415216 0.093 Uiso 1 1 calc R U . . .
C15 C 0.9383(3) 0.7087(3) 0.4351(2) 0.0624(10) Uani 1 1 d . . . . .
H15a H 0.976085 0.658624 0.445821 0.094 Uiso 1 1 calc R U . . .
H15b H 0.901722 0.690025 0.382291 0.094 Uiso 1 1 calc R U . . .
H15c H 0.894483 0.722761 0.479450 0.094 Uiso 1 1 calc R U . . .
C16 C 1.0676(3) 0.7763(3) 0.3589(2) 0.0559(9) Uani 1 1 d . . . . .
H16a H 1.111801 0.830779 0.359837 0.084 Uiso 1 1 calc R U . . .
H16b H 1.028210 0.764294 0.307276 0.084 Uiso 1 1 calc R U . . .
H16c H 1.103931 0.723079 0.362911 0.084 Uiso 1 1 calc R U . . .
C17 C 0.9245(2) 0.88145(19) 0.78025(18) 0.0387(6) Uani 1 1 d . . . . .
C18 C 0.8323(2) 0.8438(2) 0.7679(2) 0.0421(7) Uani 1 1 d . . . . .
H18 H 0.777724 0.870314 0.790767 0.051 Uiso 1 1 calc R U . . .
C19 C 0.8335(2) 0.75943(19) 0.71561(18) 0.0367(6) Uani 1 1 d . . . . .
C20 C 0.9623(3) 0.9715(2) 0.8313(2) 0.0502(8) Uani 1 1 d . . . . .
H20a H 0.909142 1.004606 0.854577 0.075 Uiso 1 1 calc R U . . .
H20b H 0.997307 1.008419 0.796651 0.075 Uiso 1 1 calc R U . . .
H20c H 1.005179 0.960297 0.876221 0.075 Uiso 1 1 calc R U . . .
C21 C 0.7476(2) 0.6935(2) 0.6843(2) 0.0417(7) Uani 1 1 d . . . . .
C22 C 0.6598(2) 0.7281(3) 0.7292(3) 0.0576(9) Uani 1 1 d . . . . .
H22a H 0.647419 0.788397 0.716200 0.086 Uiso 1 1 calc R U . . .
H22b H 0.672006 0.733423 0.788881 0.086 Uiso 1 1 calc R U . . .
H22c H 0.604301 0.684420 0.711046 0.086 Uiso 1 1 calc R U . . .
C23 C 0.7619(2) 0.5972(2) 0.7026(2) 0.0465(7) Uani 1 1 d . . . . .
H23a H 0.704869 0.556023 0.683185 0.070 Uiso 1 1 calc R U . . .
H23b H 0.773090 0.600490 0.762123 0.070 Uiso 1 1 calc R U . . .
H23c H 0.817047 0.573433 0.673988 0.070 Uiso 1 1 calc R U . . .
C24 C 0.7295(2) 0.6924(2) 0.5922(2) 0.0428(7) Uani 1 1 d . . . . .
H24a H 0.784257 0.669637 0.562486 0.064 Uiso 1 1 calc R U . . .
H24b H 0.720372 0.754864 0.582925 0.064 Uiso 1 1 calc R U . . .
H24c H 0.672167 0.651934 0.571967 0.064 Uiso 1 1 calc R U . . .
C25 C 0.90086(18) 0.48547(18) 0.50705(17) 0.0309(5) Uani 1 1 d . . . . .
C26 C 0.76482(18) 0.38858(18) 0.45182(18) 0.0334(6) Uani 1 1 d . . . . .
C27 C 0.7140(2) 0.4749(2) 0.4795(3) 0.0520(8) Uani 1 1 d . . . . .
H27a H 0.727511 0.519593 0.442274 0.062 Uiso 1 1 calc R U . . .
H27b H 0.737608 0.503938 0.536068 0.062 Uiso 1 1 calc R U . . .
C28 C 0.6067(2) 0.4499(2) 0.4779(3) 0.0614(11) Uani 1 1 d . . . . .
H28 H 0.574141 0.507085 0.496541 0.074 Uiso 1 1 calc R U . . .
C29 C 0.5861(2) 0.3829(3) 0.5368(2) 0.0626(11) Uani 1 1 d . . . . .
H29a H 0.516516 0.368048 0.537359 0.075 Uiso 1 1 calc R U . . .
H29b H 0.610082 0.411228 0.593422 0.075 Uiso 1 1 calc R U . . .
C30 C 0.6355(2) 0.2948(3) 0.5081(2) 0.0495(8) Uani 1 1 d . . . . .
H30 H 0.622075 0.249838 0.545833 0.059 Uiso 1 1 calc R U . . .
C31 C 0.5991(2) 0.2533(2) 0.4209(2) 0.0444(7) Uani 1 1 d . . . . .
H31a H 0.630860 0.196546 0.401908 0.053 Uiso 1 1 calc R U . . .
H31b H 0.529717 0.236699 0.419882 0.053 Uiso 1 1 calc R U . . .
C32 C 0.6189(2) 0.3212(2) 0.3633(2) 0.0455(7) Uani 1 1 d . . . . .
H32 H 0.594658 0.293165 0.305954 0.055 Uiso 1 1 calc R U . . .
C33 C 0.5700(2) 0.4088(3) 0.3922(3) 0.0581(9) Uani 1 1 d . . . . .
H33a H 0.583178 0.453311 0.354781 0.070 Uiso 1 1 calc R U . . .
H33b H 0.500247 0.394319 0.391131 0.070 Uiso 1 1 calc R U . . .
C34 C 0.7442(2) 0.3210(2) 0.50964(19) 0.0426(7) Uani 1 1 d . . . . .
H34a H 0.767818 0.348990 0.566454 0.051 Uiso 1 1 calc R U . . .
H34b H 0.777803 0.264996 0.492430 0.051 Uiso 1 1 calc R U . . .
C35 C 0.7278(2) 0.3455(2) 0.36476(19) 0.0409(7) Uani 1 1 d . . . . .
H35a H 0.760219 0.289106 0.345950 0.049 Uiso 1 1 calc R U . . .
H35b H 0.741741 0.389075 0.326693 0.049 Uiso 1 1 calc R U . . .
B1 B 1.0880(2) 0.8311(2) 0.73331(19) 0.0328(6) Uani 1 1 d . . . . .
H1 H 1.114703 0.889453 0.769426 0.039 Uiso 1 1 calc R U . . .
F1 F 0.29898(13) -0.21593(11) 0.31594(10) 0.0432(4) Uani 1 1 d . . . . .
F2 F 0.21740(15) -0.38194(13) 0.25941(13) 0.0586(5) Uani 1 1 d . . . . .
F3 F 0.23270(17) -0.46372(14) 0.10028(15) 0.0673(6) Uani 1 1 d . . . . .
F4 F 0.34078(15) -0.37511(13) -0.00115(11) 0.0557(5) Uani 1 1 d . . . . .
F5 F 0.42782(13) -0.20863(12) 0.05520(10) 0.0448(4) Uani 1 1 d . . . . .
F6 F 0.49901(13) -0.20503(11) 0.33442(10) 0.0428(4) Uani 1 1 d . . . . .
F7 F 0.67060(15) -0.26991(12) 0.34472(11) 0.0517(5) Uani 1 1 d . . . . .
F8 F 0.80734(13) -0.22928(13) 0.24022(12) 0.0524(5) Uani 1 1 d . . . . .
F9 F 0.76694(12) -0.12601(13) 0.12572(11) 0.0479(4) Uani 1 1 d . . . . .
F10 F 0.59620(12) -0.06510(11) 0.11038(10) 0.0404(4) Uani 1 1 d . . . . .
F11 F 0.26763(12) -0.10286(12) 0.08424(10) 0.0428(4) Uani 1 1 d . . . . .
F12 F 0.23397(14) 0.03353(13) 0.00806(11) 0.0501(4) Uani 1 1 d . . . . .
F13 F 0.35386(16) 0.19085(12) 0.03201(12) 0.0546(5) Uani 1 1 d . . . . .
F14 F 0.50898(14) 0.20655(11) 0.14005(11) 0.0476(4) Uani 1 1 d . . . . .
F15 F 0.54041(12) 0.07299(11) 0.22366(10) 0.0391(4) Uani 1 1 d . . . . .
F16 F 0.23205(12) -0.06521(12) 0.25393(10) 0.0405(4) Uani 1 1 d . . . . .
F17 F 0.16894(12) 0.03622(12) 0.38722(11) 0.0442(4) Uani 1 1 d . . . . .
F18 F 0.29341(14) 0.11879(12) 0.51413(10) 0.0467(4) Uani 1 1 d . . . . .
F19 F 0.48354(13) 0.10061(11) 0.50085(10) 0.0422(4) Uani 1 1 d . . . . .
F20 F 0.54816(11) -0.00118(11) 0.37065(10) 0.0381(4) Uani 1 1 d . . . . .
C36 C 0.3665(2) -0.2007(2) 0.18779(18) 0.0370(6) Uani 1 1 d . . . . .
C37 C 0.3124(2) -0.2507(2) 0.23598(18) 0.0389(6) Uani 1 1 d . . . . .
C38 C 0.2689(2) -0.3382(2) 0.2084(2) 0.0456(7) Uani 1 1 d . . . . .
C39 C 0.2770(2) -0.3800(2) 0.1287(2) 0.0499(8) Uani 1 1 d . . . . .
C40 C 0.3310(2) -0.3351(2) 0.0779(2) 0.0456(7) Uani 1 1 d . . . . .
C41 C 0.3743(2) -0.2485(2) 0.10814(18) 0.0395(6) Uani 1 1 d . . . . .
C42 C 0.5380(2) -0.12979(18) 0.22327(17) 0.0345(6) Uani 1 1 d . . . . .
C43 C 0.5634(2) -0.18356(19) 0.28067(17) 0.0366(6) Uani 1 1 d . . . . .
C44 C 0.6515(2) -0.21813(19) 0.28733(18) 0.0410(7) Uani 1 1 d . . . . .
C45 C 0.7193(2) -0.1992(2) 0.23437(19) 0.0401(6) Uani 1 1 d . . . . .
C46 C 0.6994(2) -0.1466(2) 0.17604(18) 0.0387(6) Uani 1 1 d . . . . .
C47 C 0.6091(2) -0.11415(19) 0.17055(17) 0.0350(6) Uani 1 1 d . . . . .
C48 C 0.4088(2) -0.02503(19) 0.15606(17) 0.0346(6) Uani 1 1 d . . . . .
C49 C 0.3321(2) -0.0287(2) 0.10052(17) 0.0373(6) Uani 1 1 d . . . . .
C50 C 0.3124(2) 0.0415(2) 0.05850(18) 0.0411(7) Uani 1 1 d . . . . .
C51 C 0.3722(2) 0.1205(2) 0.07074(18) 0.0422(7) Uani 1 1 d . . . . .
C52 C 0.4501(2) 0.12893(19) 0.12542(18) 0.0393(6) Uani 1 1 d . . . . .
C53 C 0.4658(2) 0.0577(2) 0.16725(17) 0.0358(6) Uani 1 1 d . . . . .
C54 C 0.3931(2) -0.04251(18) 0.30565(17) 0.0338(6) Uani 1 1 d . . . . .
C55 C 0.2978(2) -0.02711(19) 0.31466(17) 0.0350(6) Uani 1 1 d . . . . .
C56 C 0.2632(2) 0.0259(2) 0.38285(18) 0.0366(6) Uani 1 1 d . . . . .
C57 C 0.3261(2) 0.06794(19) 0.44650(17) 0.0379(6) Uani 1 1 d . . . . .
C58 C 0.4213(2) 0.05805(19) 0.44020(17) 0.0363(6) Uani 1 1 d . . . . .
C59 C 0.4533(2) 0.00383(19) 0.37074(17) 0.0339(6) Uani 1 1 d . . . . .
B2 B 0.4268(2) -0.0999(2) 0.21793(19) 0.0357(7) Uani 1 1 d . . . . .
O1 O 0.4417(4) 0.4784(3) 0.1081(3) 0.0875(11) Uani 0.75 1 d . U P B 1
C60 C 0.3719(8) 0.3894(5) -0.0190(5) 0.112(3) Uani 0.75 1 d . U P B 1
H60a H 0.415781 0.408698 -0.058682 0.168 Uiso 0.75 1 calc R U P B 1
H60b H 0.320211 0.430439 -0.012360 0.168 Uiso 0.75 1 calc R U P B 1
H60c H 0.345270 0.326214 -0.039426 0.168 Uiso 0.75 1 calc R U P B 1
C61 C 0.4226(6) 0.3938(4) 0.0592(5) 0.0959(17) Uani 0.75 1 d . U P B 1
H61a H 0.385526 0.353984 0.091110 0.115 Uiso 0.75 1 calc R U P B 1
H61b H 0.484093 0.366648 0.048648 0.115 Uiso 0.75 1 calc R U P B 1
C62 C 0.4902(5) 0.4824(4) 0.1802(4) 0.0801(13) Uani 0.75 1 d . U P B 1
H62a H 0.549715 0.451744 0.169568 0.096 Uiso 0.75 1 calc R U P B 1
H62b H 0.451897 0.446934 0.214831 0.096 Uiso 0.75 1 calc R U P B 1
C63 C 0.5143(7) 0.5714(6) 0.2254(5) 0.0896(14) Uani 0.75 1 d . U P B 1
H63a H 0.484118 0.616500 0.198092 0.134 Uiso 0.75 1 calc R U P B 1
H63b H 0.583652 0.584588 0.228345 0.134 Uiso 0.75 1 calc R U P B 1
H63c H 0.491909 0.574981 0.281360 0.134 Uiso 0.75 1 calc R U P B 1
O1* O 0.6093(7) 0.5790(6) 0.1622(5) 0.0794(19) Uani 0.25 1 d G U P B -1
C60* C 0.6917(10) 0.6247(11) 0.0517(8) 0.072(4) Uani 0.25 1 d G U P B -1
H60d H 0.684163 0.651682 0.001800 0.108 Uiso 0.25 1 calc R U P B -1
H60e H 0.716357 0.564079 0.037437 0.108 Uiso 0.25 1 calc R U P B -1
H60f H 0.736463 0.664831 0.091571 0.108 Uiso 0.25 1 calc R U P B -1
C61* C 0.5981(8) 0.6146(11) 0.0885(7) 0.075(3) Uani 0.25 1 d G U P B -1
H61c H 0.571406 0.675239 0.100375 0.089 Uiso 0.25 1 calc R U P B -1
H61d H 0.553194 0.572636 0.049016 0.089 Uiso 0.25 1 calc R U P B -1
C62* C 0.5241(9) 0.5786(12) 0.2056(9) 0.0867(19) Uani 0.25 1 d G U P B -1
H62c H 0.469470 0.551762 0.167224 0.104 Uiso 0.25 1 calc R U P B -1
H62d H 0.511836 0.642340 0.229880 0.104 Uiso 0.25 1 calc R U P B -1
C63* C 0.5354(12) 0.5226(11) 0.2724(8) 0.093(2) Uani 0.25 1 d G U P B -1
H63d H 0.557238 0.462760 0.249014 0.139 Uiso 0.25 1 calc R U P B -1
H63e H 0.474014 0.513393 0.296979 0.139 Uiso 0.25 1 calc R U P B -1
H63f H 0.582342 0.555027 0.315023 0.139 Uiso 0.25 1 calc R U P B -1
O2 O 0.0302(6) -0.1975(7) -0.0113(5) 0.1077(16) Uani 0.5 1 d . U P C 1
O2* O 0.0008(6) -0.2868(6) -0.0067(5) 0.1139(16) Uani 0.5 1 d D U P C 2
C64 C 0.0633(4) -0.2378(4) 0.1289(3) 0.0867(14) Uani 1 1 d . U . . .
H64a H 0.105025 -0.185890 0.158897 0.130 Uiso 1 1 calc R U . . .
H64b H 0.078455 -0.294369 0.148227 0.130 Uiso 1 1 calc R U . . .
H64c H -0.003319 -0.226769 0.138930 0.130 Uiso 1 1 calc R U . . .
C65 C 0.0775(4) -0.2472(5) 0.0423(4) 0.1066(15) Uani 1 1 d D U . . .
H65a H 0.146617 -0.233678 0.037126 0.128 Uiso 0.5 1 calc R U P C 1
H65b H 0.062903 -0.313206 0.018887 0.128 Uiso 0.5 1 calc R U P C 1
H65c H 0.094340 -0.185513 0.029069 0.128 Uiso 0.5 1 calc R U P C 2
H65d H 0.132185 -0.284578 0.029397 0.128 Uiso 0.5 1 calc R U P C 2
C66 C -0.0735(13) -0.2055(9) -0.0186(11) 0.1075(19) Uani 0.5 1 d D U P C 1
H66a H -0.094777 -0.154823 -0.045122 0.129 Uiso 0.5 1 calc R U P C 1
H66b H -0.097865 -0.197544 0.037468 0.129 Uiso 0.5 1 calc R U P C 1
C66* C -0.0792(13) -0.2459(10) -0.0219(11) 0.110(2) Uani 0.5 1 d D U P C 2
H66c H -0.063223 -0.186281 -0.039730 0.132 Uiso 0.5 1 calc R U P C 2
H66d H -0.116742 -0.235116 0.027810 0.132 Uiso 0.5 1 calc R U P C 2
C67 C -0.1183(15) -0.2972(13) -0.0684(12) 0.114(3) Uani 0.5 1 d D U P C 1
H67a H -0.078462 -0.317960 -0.114245 0.172 Uiso 0.5 1 calc R U P C 1
H67b H -0.182170 -0.288708 -0.090135 0.172 Uiso 0.5 1 calc R U P C 1
H67c H -0.122900 -0.343488 -0.032429 0.172 Uiso 0.5 1 calc R U P C 1
C67* C -0.1342(15) -0.3138(14) -0.0910(10) 0.111(3) Uani 0.5 1 d D U P C 2
H67d H -0.107670 -0.307369 -0.144019 0.167 Uiso 0.5 1 calc R U P C 2
H67e H -0.201434 -0.300966 -0.092323 0.167 Uiso 0.5 1 calc R U P C 2
H67f H -0.128810 -0.376635 -0.081131 0.167 Uiso 0.5 1 calc R U P C 2

loop_
_atom_site_aniso_label
_atom_site_aniso_U_11
_atom_site_aniso_U_22
_atom_site_aniso_U_33
_atom_site_aniso_U_23
_atom_site_aniso_U_13
_atom_site_aniso_U_12
Ti1 0.0258(2) 0.0258(2) 0.0369(3) 0.00405(18) 0.00472(18) 0.00453(17)
N1 0.0342(12) 0.0276(11) 0.0389(12) 0.0059(9) 0.0021(9) 0.0028(9)
N2 0.0330(12) 0.0289(11) 0.0346(11) 0.0047(9) 0.0013(9) 0.0014(9)
N3 0.0287(11) 0.0265(10) 0.0372(12) 0.0032(9) 0.0045(9) 0.0045(8)
N4 0.0312(12) 0.0264(10) 0.0373(12) 0.0056(9) 0.0024(9) 0.0021(9)
N5 0.0293(12) 0.0280(11) 0.0407(12) 0.0025(9) 0.0071(9) 0.0034(9)
N6 0.0354(13) 0.0257(10) 0.0399(12) 0.0011(9) 0.0056(10) 0.0037(9)
N7 0.0254(11) 0.0348(12) 0.0439(13) 0.0027(10) 0.0089(9) 0.0056(9)
N8 0.0253(11) 0.0291(11) 0.0404(12) 0.0034(9) 0.0050(9) 0.0062(8)
C1 0.0418(16) 0.0392(15) 0.0381(15) 0.0075(12) 0.0000(12) 0.0053(12)
C2 0.0546(19) 0.0408(16) 0.0391(15) 0.0102(13) -0.0054(13) 0.0078(14)
C3 0.0447(17) 0.0334(14) 0.0395(15) 0.0103(12) 0.0026(12) 0.0060(12)
C4 0.053(2) 0.0436(17) 0.0468(17) 0.0025(14) -0.0123(15) 0.0007(14)
C5 0.0627(19) 0.0321(14) 0.0529(17) 0.0135(13) -0.0050(15) 0.0014(13)
C6 0.116(4) 0.052(3) 0.063(3) 0.024(2) 0.000(3) -0.015(3)
C6* 0.085(6) 0.040(5) 0.068(6) 0.019(5) -0.003(6) -0.002(6)
C7 0.068(3) 0.036(2) 0.087(3) 0.010(2) -0.010(3) 0.0104(19)
C7* 0.068(7) 0.037(6) 0.076(7) 0.011(7) -0.004(7) 0.006(6)
C8 0.058(3) 0.035(2) 0.066(3) 0.009(2) -0.006(2) -0.0001(18)
C8* 0.065(7) 0.032(6) 0.068(7) 0.010(7) -0.005(7) -0.006(6)
C9 0.0297(14) 0.0259(12) 0.0459(15) 0.0076(11) 0.0060(11) 0.0024(10)
C10 0.0342(14) 0.0303(13) 0.0424(15) 0.0103(11) 0.0075(11) 0.0019(11)
C11 0.0319(14) 0.0313(13) 0.0368(14) 0.0077(11) 0.0087(11) 0.0072(10)
C12 0.0389(16) 0.0362(15) 0.0492(17) 0.0097(13) 0.0006(13) -0.0062(12)
C13 0.0335(14) 0.0337(14) 0.0387(14) 0.0043(11) 0.0039(11) 0.0042(11)
C14 0.064(2) 0.055(2) 0.064(2) 0.0027(17) -0.0153(18) 0.0183(18)
C15 0.069(2) 0.068(2) 0.0465(19) 0.0144(17) -0.0037(17) -0.026(2)
C16 0.059(2) 0.063(2) 0.0434(18) 0.0023(16) 0.0079(15) 0.0055(17)
C17 0.0398(16) 0.0318(14) 0.0439(15) 0.0017(12) 0.0089(12) 0.0070(11)
C18 0.0389(16) 0.0360(15) 0.0511(17) 0.0010(13) 0.0144(13) 0.0099(12)
C19 0.0349(15) 0.0326(14) 0.0434(15) 0.0055(12) 0.0104(12) 0.0071(11)
C20 0.0492(19) 0.0359(16) 0.060(2) -0.0080(14) 0.0099(15) 0.0057(13)
C21 0.0297(15) 0.0388(15) 0.0555(18) 0.0014(13) 0.0132(13) 0.0048(12)
C22 0.0315(17) 0.060(2) 0.076(2) -0.0078(18) 0.0205(16) 0.0029(15)
C23 0.0416(17) 0.0444(17) 0.0530(18) 0.0077(14) 0.0128(14) -0.0031(13)
C24 0.0317(15) 0.0366(15) 0.0581(18) 0.0012(13) 0.0021(13) 0.0073(12)
C25 0.0238(13) 0.0309(13) 0.0385(14) 0.0042(11) 0.0066(10) 0.0072(10)
C26 0.0227(13) 0.0313(13) 0.0455(15) 0.0034(11) 0.0027(11) 0.0051(10)
C27 0.0277(16) 0.0408(17) 0.085(2) 0.0013(16) 0.0023(15) 0.0082(12)
C28 0.0246(16) 0.0458(18) 0.107(3) -0.0093(19) 0.0027(17) 0.0115(13)
C29 0.0267(16) 0.088(3) 0.064(2) -0.013(2) 0.0135(15) 0.0006(16)
C30 0.0288(16) 0.069(2) 0.0534(19) 0.0194(16) 0.0067(13) -0.0001(14)
C31 0.0320(15) 0.0406(16) 0.0602(19) 0.0078(14) 0.0069(13) 0.0006(12)
C32 0.0341(16) 0.0534(18) 0.0478(17) 0.0096(14) -0.0047(13) -0.0012(13)
C33 0.0302(16) 0.055(2) 0.092(3) 0.0233(19) -0.0074(17) 0.0054(14)
C34 0.0271(14) 0.0575(19) 0.0456(16) 0.0152(14) 0.0046(12) 0.0043(13)
C35 0.0357(16) 0.0443(16) 0.0433(16) 0.0110(13) 0.0023(12) -0.0002(12)
B1 0.0339(16) 0.0271(14) 0.0367(15) 0.0032(12) 0.0023(12) 0.0024(12)
F1 0.0488(10) 0.0389(9) 0.0428(9) 0.0083(7) 0.0145(7) 0.0003(7)
F2 0.0605(12) 0.0405(10) 0.0746(13) 0.0093(9) 0.0245(10) -0.0063(9)
F3 0.0706(14) 0.0434(11) 0.0791(15) -0.0079(10) 0.0066(11) -0.0113(10)
F4 0.0709(13) 0.0495(11) 0.0424(10) -0.0052(8) -0.0024(9) 0.0116(9)
F5 0.0556(11) 0.0452(9) 0.0352(8) 0.0074(7) 0.0103(7) 0.0091(8)
F6 0.0536(10) 0.0404(9) 0.0377(9) 0.0138(7) 0.0093(7) 0.0054(8)
F7 0.0686(13) 0.0438(10) 0.0464(10) 0.0160(8) -0.0061(9) 0.0161(9)
F8 0.0439(10) 0.0547(11) 0.0595(11) 0.0082(9) -0.0046(8) 0.0180(8)
F9 0.0377(9) 0.0557(11) 0.0538(10) 0.0140(8) 0.0134(8) 0.0104(8)
F10 0.0430(9) 0.0436(9) 0.0404(9) 0.0174(7) 0.0124(7) 0.0131(7)
F11 0.0432(10) 0.0452(9) 0.0401(9) 0.0077(7) 0.0004(7) 0.0059(7)
F12 0.0591(12) 0.0500(10) 0.0430(9) 0.0085(8) -0.0055(8) 0.0201(9)
F13 0.0815(14) 0.0385(9) 0.0484(10) 0.0142(8) 0.0006(9) 0.0216(9)
F14 0.0597(11) 0.0348(9) 0.0513(10) 0.0133(8) 0.0094(8) 0.0059(8)
F15 0.0406(9) 0.0381(8) 0.0402(9) 0.0111(7) 0.0043(7) 0.0032(7)
F16 0.0372(9) 0.0449(9) 0.0395(9) 0.0058(7) 0.0041(7) 0.0057(7)
F17 0.0402(9) 0.0486(10) 0.0471(9) 0.0119(8) 0.0129(7) 0.0124(8)
F18 0.0584(11) 0.0445(9) 0.0383(9) 0.0038(7) 0.0142(8) 0.0124(8)
F19 0.0523(10) 0.0383(9) 0.0352(8) 0.0054(7) 0.0015(7) 0.0015(7)
F20 0.0351(9) 0.0402(9) 0.0388(8) 0.0068(7) 0.0057(7) 0.0007(7)
C36 0.0370(15) 0.0372(14) 0.0384(15) 0.0082(12) 0.0046(12) 0.0080(12)
C37 0.0399(16) 0.0369(14) 0.0402(15) 0.0056(12) 0.0074(12) 0.0038(12)
C38 0.0435(17) 0.0373(15) 0.0559(19) 0.0075(14) 0.0091(14) 0.0009(13)
C39 0.0480(19) 0.0351(15) 0.063(2) -0.0007(14) 0.0013(15) -0.0011(13)
C40 0.0501(19) 0.0422(16) 0.0423(16) -0.0006(13) -0.0011(13) 0.0098(14)
C41 0.0405(16) 0.0416(15) 0.0385(15) 0.0096(12) 0.0055(12) 0.0082(12)
C42 0.0384(15) 0.0316(13) 0.0343(13) 0.0062(11) 0.0056(11) 0.0051(11)
C43 0.0439(16) 0.0333(14) 0.0327(13) 0.0060(11) 0.0036(11) 0.0020(12)
C44 0.0523(18) 0.0315(14) 0.0395(15) 0.0071(12) -0.0052(13) 0.0082(12)
C45 0.0359(15) 0.0377(15) 0.0457(16) 0.0031(12) -0.0040(12) 0.0105(12)
C46 0.0378(16) 0.0367(14) 0.0412(15) 0.0043(12) 0.0049(12) 0.0058(12)
C47 0.0386(15) 0.0330(13) 0.0353(14) 0.0085(11) 0.0042(11) 0.0084(11)
C48 0.0373(15) 0.0356(14) 0.0328(13) 0.0073(11) 0.0099(11) 0.0083(11)
C49 0.0414(16) 0.0381(14) 0.0340(14) 0.0071(11) 0.0083(12) 0.0098(12)
C50 0.0458(17) 0.0449(16) 0.0341(14) 0.0052(12) 0.0051(12) 0.0162(13)
C51 0.060(2) 0.0368(15) 0.0348(14) 0.0117(12) 0.0083(13) 0.0223(14)
C52 0.0481(17) 0.0315(14) 0.0399(15) 0.0067(11) 0.0104(13) 0.0080(12)
C53 0.0402(16) 0.0389(14) 0.0317(13) 0.0104(11) 0.0085(11) 0.0122(12)
C54 0.0369(15) 0.0329(13) 0.0338(13) 0.0106(11) 0.0067(11) 0.0038(11)
C55 0.0385(15) 0.0353(14) 0.0326(13) 0.0093(11) 0.0054(11) 0.0026(11)
C56 0.0358(15) 0.0384(14) 0.0394(15) 0.0134(12) 0.0098(11) 0.0089(11)
C57 0.0504(18) 0.0324(14) 0.0334(14) 0.0075(11) 0.0126(12) 0.0094(12)
C58 0.0444(16) 0.0328(13) 0.0328(14) 0.0085(11) 0.0048(12) 0.0029(12)
C59 0.0353(15) 0.0337(13) 0.0352(14) 0.0114(11) 0.0071(11) 0.0044(11)
B2 0.0364(17) 0.0395(16) 0.0333(15) 0.0105(13) 0.0065(13) 0.0060(13)
O1 0.120(3) 0.0531(19) 0.090(2) 0.0109(18) -0.003(2) 0.019(2)
C60 0.191(7) 0.059(4) 0.091(5) 0.019(4) 0.011(5) 0.015(5)
C61 0.123(4) 0.052(3) 0.109(4) 0.005(3) -0.009(3) 0.014(3)
C62 0.106(3) 0.056(2) 0.082(3) 0.027(2) -0.010(2) 0.006(2)
C63 0.113(3) 0.072(3) 0.087(3) 0.027(2) -0.012(3) 0.013(3)
O1* 0.100(4) 0.066(3) 0.077(4) 0.031(3) -0.005(3) 0.007(3)
C60* 0.083(9) 0.055(7) 0.080(8) 0.016(7) -0.002(7) 0.011(7)
C61* 0.094(6) 0.062(5) 0.072(5) 0.025(5) -0.003(5) 0.009(5)
C62* 0.109(4) 0.069(3) 0.086(4) 0.028(3) -0.009(3) 0.008(3)
C63* 0.114(4) 0.074(3) 0.092(4) 0.023(3) -0.009(4) 0.009(3)
O2 0.097(3) 0.125(4) 0.103(3) 0.032(3) -0.012(3) 0.004(3)
O2* 0.105(3) 0.126(4) 0.108(3) 0.026(3) -0.027(3) 0.003(3)
C64 0.094(3) 0.091(3) 0.076(3) 0.019(3) 0.007(3) 0.005(3)
C65 0.093(3) 0.135(4) 0.093(3) 0.029(3) -0.009(2) 0.004(3)
C66 0.098(3) 0.124(4) 0.103(3) 0.033(4) -0.016(3) 0.005(4)
C66* 0.099(4) 0.123(4) 0.106(4) 0.024(4) -0.019(3) 0.003(4)
C67 0.110(5) 0.124(6) 0.108(6) 0.031(5) -0.036(5) 0.004(5)
C67* 0.111(6) 0.118(6) 0.103(6) 0.028(6) -0.026(6) -0.001(5)

loop_
_geom_bond_atom_site_label_1
_geom_bond_atom_site_label_2
_geom_bond_distance
_geom_bond_site_symmetry_2
_geom_bond_publ_flag
Ti1 N1 2.114(2) . ?
Ti1 N3 2.103(2) . ?
Ti1 N5 2.212(2) . ?
Ti1 N7 2.055(2) . ?
Ti1 N8 2.192(2) 2_766 ?
N1 N2 1.381(3) . ?
N1 C3 1.361(4) . ?
N2 C1 1.350(4) . ?
N2 B1 1.539(4) . ?
N3 N4 1.396(3) . ?
N3 C11 1.354(3) . ?
N4 C9 1.354(3) . ?
N4 B1 1.561(4) . ?
N5 N6 1.392(3) . ?
N5 C19 1.357(4) . ?
N6 C17 1.343(4) . ?
N6 B1 1.527(4) . ?
N7 C25 1.184(4) . ?
N8 C25 1.289(3) . ?
N8 C26 1.534(3) . ?
C1 C2 1.383(4) . ?
C1 C4 1.494(4) . ?
C2 C3 1.380(4) . ?
C3 C5 1.505(4) . ?
C5 C6 1.550(6) . ?
C5 C6* 1.55(3) . ?
C5 C7 1.514(6) . ?
C5 C7* 1.62(3) . ?
C5 C8 1.538(6) . ?
C5 C8* 1.49(3) . ?
C9 C10 1.376(4) . ?
C9 C12 1.486(4) . ?
C10 C11 1.389(4) . ?
C11 C13 1.506(4) . ?
C13 C14 1.531(4) . ?
C13 C15 1.506(4) . ?
C13 C16 1.526(4) . ?
C17 C18 1.369(4) . ?
C17 C20 1.498(4) . ?
C18 C19 1.393(4) . ?
C19 C21 1.513(4) . ?
C21 C22 1.540(4) . ?
C21 C23 1.533(4) . ?
C21 C24 1.527(5) . ?
C26 C27 1.522(4) . ?
C26 C34 1.517(4) . ?
C26 C35 1.521(4) . ?
C27 C28 1.529(4) . ?
C28 C29 1.523(6) . ?
C28 C33 1.493(6) . ?
C29 C30 1.535(5) . ?
C30 C31 1.516(5) . ?
C30 C34 1.550(4) . ?
C31 C32 1.515(4) . ?
C32 C33 1.527(5) . ?
C32 C35 1.548(4) . ?
F1 C37 1.355(3) . ?
F2 C38 1.349(4) . ?
F3 C39 1.345(4) . ?
F4 C40 1.351(4) . ?
F5 C41 1.357(3) . ?
F6 C43 1.352(3) . ?
F7 C44 1.347(3) . ?
F8 C45 1.354(3) . ?
F9 C46 1.340(3) . ?
F10 C47 1.340(3) . ?
F11 C49 1.355(3) . ?
F12 C50 1.341(4) . ?
F13 C51 1.347(3) . ?
F14 C52 1.348(3) . ?
F15 C53 1.355(3) . ?
F16 C55 1.354(3) . ?
F17 C56 1.351(3) . ?
F18 C57 1.351(3) . ?
F19 C58 1.340(3) . ?
F20 C59 1.344(3) . ?
C36 C37 1.388(4) . ?
C36 C41 1.392(4) . ?
C36 B2 1.651(4) . ?
C37 C38 1.386(4) . ?
C38 C39 1.366(5) . ?
C39 C40 1.374(5) . ?
C40 C41 1.380(4) . ?
C42 C43 1.390(4) . ?
C42 C47 1.385(4) . ?
C42 B2 1.662(4) . ?
C43 C44 1.385(4) . ?
C44 C45 1.365(4) . ?
C45 C46 1.370(4) . ?
C46 C47 1.398(4) . ?
C48 C49 1.380(4) . ?
C48 C53 1.395(4) . ?
C48 B2 1.656(4) . ?
C49 C50 1.383(4) . ?
C50 C51 1.371(5) . ?
C51 C52 1.376(5) . ?
C52 C53 1.381(4) . ?
C54 C55 1.388(4) . ?
C54 C59 1.389(4) . ?
C54 B2 1.651(4) . ?
C55 C56 1.383(4) . ?
C56 C57 1.376(4) . ?
C57 C58 1.366(4) . ?
C58 C59 1.391(4) . ?
O1 C61 1.370(8) . ?
O1 C62 1.336(7) . ?
C60 C61 1.438(11) . ?
C62 C63 1.408(10) . ?
C62 C62* 1.45(2) . ?
C62 C63* 1.620(17) . ?
C63 O1* 1.738(15) . ?
C63 C63* 1.190(16) . ?
O1* C61* 1.4134 . ?
O1* C62* 1.4212 . ?
C60* C61* 1.4813 . ?
C62* C63* 1.4995 . ?
O2 C65 1.419(10) . ?
O2 C66 1.456(19) . ?
O2* C65 1.356(7) . ?
O2* C66* 1.353(19) . ?
C64 C65 1.434(7) . ?
C66 C67 1.537(9) . ?
C66* C67* 1.526(9) . ?

loop_
_geom_angle_atom_site_label_1
_geom_angle_atom_site_label_2
_geom_angle_atom_site_label_3
_geom_angle
_geom_angle_site_symmetry_1
_geom_angle_site_symmetry_3
_geom_angle_publ_flag
N1 Ti1 N5 81.24(9) . . ?
N1 Ti1 N8 96.80(9) . 2_766 ?
N3 Ti1 N1 110.14(9) . . ?
N3 Ti1 N5 80.90(8) . . ?
N3 Ti1 N8 92.78(8) . 2_766 ?
N7 Ti1 N1 126.26(9) . . ?
N7 Ti1 N3 123.56(9) . . ?
N7 Ti1 N5 103.90(9) . . ?
N7 Ti1 N8 83.40(8) . 2_766 ?
N8 Ti1 N5 172.18(8) 2_766 . ?
N2 N1 Ti1 107.51(16) . . ?
C3 N1 Ti1 143.91(19) . . ?
C3 N1 N2 106.1(2) . . ?
N1 N2 B1 121.0(2) . . ?
C1 N2 N1 109.8(2) . . ?
C1 N2 B1 128.3(2) . . ?
N4 N3 Ti1 104.52(15) . . ?
C11 N3 Ti1 145.75(18) . . ?
C11 N3 N4 106.7(2) . . ?
N3 N4 B1 119.4(2) . . ?
C9 N4 N3 109.1(2) . . ?
C9 N4 B1 127.1(2) . . ?
N6 N5 Ti1 107.79(15) . . ?
C19 N5 Ti1 146.65(19) . . ?
C19 N5 N6 105.4(2) . . ?
N5 N6 B1 121.7(2) . . ?
C17 N6 N5 110.4(2) . . ?
C17 N6 B1 128.0(2) . . ?
C25 N7 Ti1 160.0(2) . . ?
C25 N8 Ti1 117.67(17) . 2_766 ?
C25 N8 C26 113.1(2) . . ?
C26 N8 Ti1 129.09(16) . 2_766 ?
N2 C1 C2 107.8(3) . . ?
N2 C1 C4 123.5(3) . . ?
C2 C1 C4 128.7(3) . . ?
C3 C2 C1 106.7(3) . . ?
N1 C3 C2 109.7(3) . . ?
N1 C3 C5 123.7(3) . . ?
C2 C3 C5 126.6(3) . . ?
C3 C5 C6 107.9(3) . . ?
C3 C5 C6* 109.9(11) . . ?
C3 C5 C7 109.5(3) . . ?
C3 C5 C7* 107.0(10) . . ?
C3 C5 C8 111.1(3) . . ?
C6* C5 C7* 107.5(16) . . ?
C7 C5 C6 110.1(4) . . ?
C7 C5 C8 109.6(4) . . ?
C8 C5 C6 108.6(4) . . ?
C8* C5 C3 108.5(10) . . ?
C8* C5 C6* 113.1(17) . . ?
C8* C5 C7* 110.6(16) . . ?
N4 C9 C10 107.9(2) . . ?
N4 C9 C12 122.4(3) . . ?
C10 C9 C12 129.7(2) . . ?
C9 C10 C11 107.4(2) . . ?
N3 C11 C10 108.9(2) . . ?
N3 C11 C13 123.7(2) . . ?
C10 C11 C13 127.2(2) . . ?
C11 C13 C14 106.5(2) . . ?
C11 C13 C16 110.2(2) . . ?
C15 C13 C11 110.9(2) . . ?
C15 C13 C14 109.3(3) . . ?
C15 C13 C16 111.1(3) . . ?
C16 C13 C14 108.7(3) . . ?
N6 C17 C18 107.7(3) . . ?
N6 C17 C20 123.6(3) . . ?
C18 C17 C20 128.7(3) . . ?
C17 C18 C19 107.0(3) . . ?
N5 C19 C18 109.4(3) . . ?
N5 C19 C21 124.6(2) . . ?
C18 C19 C21 125.9(3) . . ?
C19 C21 C22 108.9(3) . . ?
C19 C21 C23 110.8(3) . . ?
C19 C21 C24 109.0(2) . . ?
C23 C21 C22 108.1(3) . . ?
C24 C21 C22 108.3(3) . . ?
C24 C21 C23 111.8(3) . . ?
N7 C25 N8 178.4(3) . . ?
C27 C26 N8 109.3(2) . . ?
C34 C26 N8 110.5(2) . . ?
C34 C26 C27 109.3(3) . . ?
C34 C26 C35 109.4(2) . . ?
C35 C26 N8 109.6(2) . . ?
C35 C26 C27 108.8(3) . . ?
C26 C27 C28 109.6(3) . . ?
C29 C28 C27 109.5(3) . . ?
C33 C28 C27 110.0(3) . . ?
C33 C28 C29 110.7(3) . . ?
C28 C29 C30 109.0(3) . . ?
C29 C30 C34 108.1(3) . . ?
C31 C30 C29 109.1(3) . . ?
C31 C30 C34 109.6(3) . . ?
C32 C31 C30 110.3(3) . . ?
C31 C32 C33 109.8(3) . . ?
C31 C32 C35 108.9(3) . . ?
C33 C32 C35 109.0(3) . . ?
C28 C33 C32 109.3(3) . . ?
C26 C34 C30 110.1(2) . . ?
C26 C35 C32 109.8(2) . . ?
N2 B1 N4 111.9(2) . . ?
N6 B1 N2 108.6(2) . . ?
N6 B1 N4 107.9(2) . . ?
C37 C36 C41 112.9(3) . . ?
C37 C36 B2 127.1(3) . . ?
C41 C36 B2 119.8(2) . . ?
F1 C37 C36 121.1(3) . . ?
F1 C37 C38 114.6(3) . . ?
C38 C37 C36 124.3(3) . . ?
F2 C38 C37 120.5(3) . . ?
F2 C38 C39 119.7(3) . . ?
C39 C38 C37 119.7(3) . . ?
F3 C39 C38 120.4(3) . . ?
F3 C39 C40 120.6(3) . . ?
C38 C39 C40 119.0(3) . . ?
F4 C40 C39 120.2(3) . . ?
F4 C40 C41 120.4(3) . . ?
C39 C40 C41 119.4(3) . . ?
F5 C41 C36 119.0(3) . . ?
F5 C41 C40 116.4(3) . . ?
C40 C41 C36 124.6(3) . . ?
C43 C42 B2 119.1(2) . . ?
C47 C42 C43 113.8(3) . . ?
C47 C42 B2 126.8(2) . . ?
F6 C43 C42 119.2(3) . . ?
F6 C43 C44 116.2(2) . . ?
C44 C43 C42 124.6(3) . . ?
F7 C44 C43 120.9(3) . . ?
F7 C44 C45 120.2(3) . . ?
C45 C44 C43 118.9(3) . . ?
F8 C45 C44 120.9(3) . . ?
F8 C45 C46 119.2(3) . . ?
C44 C45 C46 119.9(3) . . ?
F9 C46 C45 119.7(3) . . ?
F9 C46 C47 120.8(3) . . ?
C45 C46 C47 119.5(3) . . ?
F10 C47 C42 121.8(2) . . ?
F10 C47 C46 114.8(2) . . ?
C42 C47 C46 123.3(3) . . ?
C49 C48 C53 113.6(3) . . ?
C49 C48 B2 126.1(3) . . ?
C53 C48 B2 119.6(3) . . ?
F11 C49 C48 121.5(2) . . ?
F11 C49 C50 114.2(3) . . ?
C48 C49 C50 124.3(3) . . ?
F12 C50 C49 120.3(3) . . ?
F12 C50 C51 120.3(3) . . ?
C51 C50 C49 119.5(3) . . ?
F13 C51 C50 120.8(3) . . ?
F13 C51 C52 119.8(3) . . ?
C50 C51 C52 119.3(3) . . ?
F14 C52 C51 120.7(3) . . ?
F14 C52 C53 120.1(3) . . ?
C51 C52 C53 119.2(3) . . ?
F15 C53 C48 119.9(2) . . ?
F15 C53 C52 115.9(3) . . ?
C52 C53 C48 124.1(3) . . ?
C55 C54 C59 113.8(2) . . ?
C55 C54 B2 119.8(3) . . ?
C59 C54 B2 125.9(2) . . ?
F16 C55 C54 119.8(2) . . ?
F16 C55 C56 115.8(3) . . ?
C56 C55 C54 124.5(3) . . ?
F17 C56 C55 120.7(3) . . ?
F17 C56 C57 120.3(3) . . ?
C57 C56 C55 119.0(3) . . ?
F18 C57 C56 119.8(3) . . ?
F18 C57 C58 120.8(3) . . ?
C58 C57 C56 119.4(3) . . ?
F19 C58 C57 119.9(3) . . ?
F19 C58 C59 120.2(3) . . ?
C57 C58 C59 119.8(3) . . ?
F20 C59 C54 121.5(2) . . ?
F20 C59 C58 115.1(2) . . ?
C54 C59 C58 123.4(3) . . ?
C36 B2 C42 101.6(2) . . ?
C36 B2 C48 113.7(2) . . ?
C36 B2 C54 113.7(2) . . ?
C48 B2 C42 114.5(2) . . ?
C54 B2 C42 113.6(2) . . ?
C54 B2 C48 100.3(2) . . ?
C62 O1 C61 117.7(5) . . ?
O1 C61 C60 117.8(6) . . ?
O1 C62 C63 115.7(5) . . ?
O1 C62 C62* 105.1(7) . . ?
O1 C62 C63* 160.0(8) . . ?
C63 C62 C62* 15.5(6) . . ?
C63 C62 C63* 45.6(6) . . ?
C62* C62 C63* 58.1(6) . . ?
C62 C63 O1* 87.4(7) . . ?
C63* C63 C62 76.6(11) . . ?
C63* C63 O1* 106.7(12) . . ?
C61* O1* C63 120.3(6) . . ?
C61* O1* C62* 112.1 . . ?
C62* O1* C63 8.3(6) . . ?
O1* C61* C60* 109.6 . . ?
C62 C62* C63* 66.5(8) . . ?
O1* C62* C62 99.1(10) . . ?
O1* C62* C63* 108.6 . . ?
C63 C63* C62 57.7(8) . . ?
C63 C63* C62* 10.1(8) . . ?
C62* C63* C62 55.4(8) . . ?
C65 O2 C66 119.2(9) . . ?
C66* O2* C65 125.9(10) . . ?
O2 C65 C64 123.9(7) . . ?
O2* C65 C64 114.2(6) . . ?
O2 C66 C67 114.7(14) . . ?
O2* C66* C67* 104.5(13) . . ?

_shelx_res_file                  
;
TITL 9897.res in P-1
    9897.res
    created by SHELXL-2018/3 at 12:59:58 on 06-May-2022
CELL 1.54184 14.091 14.8091 16.4769 99.925 92.301 94.201
ZERR 1 0.0002 0.0002 0.0002 0.001 0.001 0.001
LATT 1
SFAC C H B F N O Ti
UNIT 134 150 4 40 16 4 2
SIMU 0.005 0.01 2 O1 C62 C61 C63 C60 C63* O1* C61* C62* C60*
SIMU 0.005 0.01 2 O2 O2* C64 C65 C66 C66* C67 C67*
DFIX 1.54 0.01 C66* C67* C66 C67
DFIX 1.45 0.01 O2* C65
SIMU 0.005 0.01 2 C5 C8* C7* C6* C6 C8 C7

L.S. 10
PLAN  50
TEMP -173
fmap 2
ACTA
REM <olex2.extras>
REM <HklSrc "%.\\9897.hkl">
REM </olex2.extras>

WGHT    0.105500    2.741600
FVAR       2.13752
TI1   7    1.019546    0.656721    0.620070    11.00000    0.02577    0.02576 =
         0.03692    0.00405    0.00472    0.00453
N1    5    1.087492    0.660247    0.737417    11.00000    0.03415    0.02756 =
         0.03893    0.00591    0.00205    0.00279
N2    5    1.128270    0.748597    0.764268    11.00000    0.03301    0.02888 =
         0.03455    0.00474    0.00134    0.00139
N3    5    1.053703    0.780779    0.578006    11.00000    0.02867    0.02653 =
         0.03723    0.00322    0.00446    0.00445
N4    5    1.111594    0.834035    0.641986    11.00000    0.03115    0.02641 =
         0.03731    0.00563    0.00236    0.00209
N5    5    0.924394    0.745260    0.695607    11.00000    0.02929    0.02800 =
         0.04068    0.00247    0.00710    0.00345
N6    5    0.979724    0.822243    0.737366    11.00000    0.03538    0.02568 =
         0.03987    0.00107    0.00563    0.00373
N7    5    0.928583    0.551385    0.555908    11.00000    0.02543    0.03483 =
         0.04387    0.00269    0.00889    0.00561
N8    5    0.872298    0.414395    0.452436    11.00000    0.02526    0.02911 =
         0.04039    0.00340    0.00495    0.00625
C1    1    1.192199    0.749346    0.827728    11.00000    0.04178    0.03917 =
         0.03814    0.00752    0.00003    0.00527
C2    1    1.191666    0.660751    0.843888    11.00000    0.05460    0.04079 =
         0.03913    0.01020   -0.00543    0.00781
AFIX  43
H2    2    1.229425    0.640503    0.885263    11.00000   -1.20000
AFIX   0
C3    1    1.125621    0.607454    0.788233    11.00000    0.04474    0.03336 =
         0.03955    0.01033    0.00263    0.00605
C4    1    1.249614    0.834090    0.870835    11.00000    0.05324    0.04364 =
         0.04685    0.00249   -0.01225    0.00073
AFIX 137
H4A   2    1.206922    0.877966    0.897776    11.00000   -1.50000
H4B   2    1.285711    0.862014    0.830583    11.00000   -1.50000
H4C   2    1.293871    0.817882    0.912423    11.00000   -1.50000
AFIX   0
C5    1    1.095750    0.507015    0.784145    11.00000    0.06267    0.03208 =
         0.05287    0.01350   -0.00501    0.00142
PART 1
C6    1    1.073353    0.492124    0.872464    10.84000    0.11569    0.05150 =
         0.06259    0.02439    0.00035   -0.01535
AFIX 137
H6A   2    1.128872    0.514607    0.910171    10.84000   -1.50000
H6B   2    1.058419    0.426401    0.872256    10.84000   -1.50000
H6C   2    1.018609    0.525950    0.890797    10.84000   -1.50000
AFIX   0
PART 2
C6*   1    1.129403    0.475740    0.865114    10.16000    0.08498    0.03977 =
         0.06816    0.01921   -0.00349   -0.00225
AFIX 137
H6*A  2    1.107567    0.516900    0.912583    10.16000   -1.50000
H6*B  2    1.199143    0.477862    0.868754    10.16000   -1.50000
H6*C  2    1.102726    0.412732    0.865081    10.16000   -1.50000
AFIX   0
PART 1
C7    1    1.175899    0.450063    0.752621    10.84000    0.06773    0.03617 =
         0.08727    0.00994   -0.00985    0.01042
AFIX 137
H7A   2    1.159775    0.385582    0.756808    10.84000   -1.50000
H7B   2    1.234792    0.472811    0.785816    10.84000   -1.50000
H7C   2    1.185008    0.454931    0.694833    10.84000   -1.50000
AFIX   0
PART 2
C7*   1    1.150869    0.450540    0.709336    10.16000    0.06847    0.03714 =
         0.07594    0.01140   -0.00371    0.00600
AFIX 137
H7*A  2    1.144462    0.384824    0.712143    10.16000   -1.50000
H7*B  2    1.218498    0.472594    0.714362    10.16000   -1.50000
H7*C  2    1.122901    0.460134    0.656372    10.16000   -1.50000
AFIX   0
PART 1
C8    1    1.005597    0.477447    0.727302    10.84000    0.05753    0.03490 =
         0.06617    0.00925   -0.00584   -0.00010
AFIX 137
H8A   2    0.983690    0.413836    0.730380    10.84000   -1.50000
H8B   2    1.020143    0.481743    0.670361    10.84000   -1.50000
H8C   2    0.955499    0.517919    0.744936    10.84000   -1.50000
AFIX   0
PART 2
C8*   1    0.990355    0.492446    0.767015    10.16000    0.06464    0.03232 =
         0.06784    0.00995   -0.00523   -0.00626
AFIX 137
H8*A  2    0.958270    0.523987    0.814174    10.16000   -1.50000
H8*B  2    0.970715    0.426470    0.758056    10.16000   -1.50000
H8*C  2    0.972918    0.517322    0.717572    10.16000   -1.50000
AFIX   0
PART 0
C9    1    1.158479    0.904021    0.613029    11.00000    0.02969    0.02592 =
         0.04585    0.00760    0.00605    0.00243
C10   1    1.129843    0.897467    0.531279    11.00000    0.03418    0.03031 =
         0.04243    0.01026    0.00746    0.00192
AFIX  43
H10   2    1.151387    0.937321    0.495225    11.00000   -1.20000
AFIX   0
C11   1    1.063603    0.821811    0.511163    11.00000    0.03191    0.03129 =
         0.03676    0.00766    0.00867    0.00718
C12   1    1.225201    0.974039    0.666370    11.00000    0.03891    0.03616 =
         0.04920    0.00975    0.00055   -0.00622
AFIX 137
H12A  2    1.258360    1.012966    0.632234    11.00000   -1.50000
H12B  2    1.271904    0.943137    0.695101    11.00000   -1.50000
H12C  2    1.189342    1.012191    0.706953    11.00000   -1.50000
AFIX   0
C13   1    1.003795    0.792894    0.431804    11.00000    0.03349    0.03372 =
         0.03870    0.00429    0.00391    0.00423
C14   1    0.944282    0.873252    0.422377    11.00000    0.06411    0.05478 =
         0.06385    0.00268   -0.01531    0.01825
AFIX 137
H14A  2    0.908400    0.889181    0.471862    11.00000   -1.50000
H14B  2    0.899808    0.855470    0.374017    11.00000   -1.50000
H14C  2    0.986538    0.926554    0.415216    11.00000   -1.50000
AFIX   0
C15   1    0.938305    0.708729    0.435132    11.00000    0.06906    0.06809 =
         0.04645    0.01440   -0.00374   -0.02593
AFIX 137
H15A  2    0.976085    0.658624    0.445821    11.00000   -1.50000
H15B  2    0.901722    0.690025    0.382291    11.00000   -1.50000
H15C  2    0.894483    0.722761    0.479450    11.00000   -1.50000
AFIX   0
C16   1    1.067646    0.776275    0.358939    11.00000    0.05899    0.06334 =
         0.04345    0.00227    0.00792    0.00549
AFIX 137
H16A  2    1.111801    0.830779    0.359837    11.00000   -1.50000
H16B  2    1.028210    0.764294    0.307276    11.00000   -1.50000
H16C  2    1.103931    0.723079    0.362911    11.00000   -1.50000
AFIX   0
C17   1    0.924471    0.881453    0.780254    11.00000    0.03979    0.03179 =
         0.04386    0.00171    0.00893    0.00696
C18   1    0.832270    0.843842    0.767935    11.00000    0.03894    0.03596 =
         0.05113    0.00098    0.01444    0.00990
AFIX  43
H18   2    0.777724    0.870314    0.790767    11.00000   -1.20000
AFIX   0
C19   1    0.833531    0.759433    0.715607    11.00000    0.03485    0.03265 =
         0.04341    0.00551    0.01039    0.00712
C20   1    0.962293    0.971472    0.831340    11.00000    0.04924    0.03590 =
         0.06046   -0.00796    0.00991    0.00571
AFIX 137
H20A  2    0.909142    1.004606    0.854577    11.00000   -1.50000
H20B  2    0.997307    1.008419    0.796651    11.00000   -1.50000
H20C  2    1.005179    0.960297    0.876221    11.00000   -1.50000
AFIX   0
C21   1    0.747561    0.693471    0.684343    11.00000    0.02968    0.03878 =
         0.05547    0.00136    0.01318    0.00482
C22   1    0.659847    0.728074    0.729196    11.00000    0.03150    0.05979 =
         0.07574   -0.00784    0.02049    0.00285
AFIX 137
H22A  2    0.647419    0.788397    0.716200    11.00000   -1.50000
H22B  2    0.672006    0.733423    0.788881    11.00000   -1.50000
H22C  2    0.604301    0.684420    0.711046    11.00000   -1.50000
AFIX   0
C23   1    0.761938    0.597170    0.702552    11.00000    0.04156    0.04440 =
         0.05295    0.00766    0.01276   -0.00306
AFIX 137
H23A  2    0.704869    0.556023    0.683185    11.00000   -1.50000
H23B  2    0.773090    0.600490    0.762123    11.00000   -1.50000
H23C  2    0.817047    0.573433    0.673988    11.00000   -1.50000
AFIX   0
C24   1    0.729469    0.692379    0.592178    11.00000    0.03173    0.03658 =
         0.05806    0.00123    0.00208    0.00732
AFIX 137
H24A  2    0.784257    0.669637    0.562486    11.00000   -1.50000
H24B  2    0.720372    0.754864    0.582925    11.00000   -1.50000
H24C  2    0.672167    0.651934    0.571967    11.00000   -1.50000
AFIX   0
C25   1    0.900860    0.485471    0.507051    11.00000    0.02381    0.03091 =
         0.03851    0.00425    0.00658    0.00724
C26   1    0.764819    0.388577    0.451823    11.00000    0.02275    0.03125 =
         0.04546    0.00336    0.00274    0.00510
C27   1    0.714018    0.474944    0.479491    11.00000    0.02774    0.04082 =
         0.08476    0.00133    0.00231    0.00818
AFIX  23
H27A  2    0.727511    0.519593    0.442274    11.00000   -1.20000
H27B  2    0.737608    0.503938    0.536068    11.00000   -1.20000
AFIX   0
C28   1    0.606654    0.449897    0.477892    11.00000    0.02459    0.04584 =
         0.10701   -0.00928    0.00270    0.01154
AFIX  13
H28   2    0.574141    0.507085    0.496541    11.00000   -1.20000
AFIX   0
C29   1    0.586106    0.382935    0.536771    11.00000    0.02671    0.08814 =
         0.06380   -0.01302    0.01354    0.00064
AFIX  23
H29A  2    0.516516    0.368048    0.537359    11.00000   -1.20000
H29B  2    0.610082    0.411228    0.593422    11.00000   -1.20000
AFIX   0
C30   1    0.635526    0.294839    0.508114    11.00000    0.02878    0.06923 =
         0.05336    0.01937    0.00672   -0.00008
AFIX  13
H30   2    0.622075    0.249838    0.545833    11.00000   -1.20000
AFIX   0
C31   1    0.599145    0.253331    0.420851    11.00000    0.03202    0.04063 =
         0.06016    0.00779    0.00692    0.00055
AFIX  23
H31A  2    0.630860    0.196546    0.401908    11.00000   -1.20000
H31B  2    0.529717    0.236699    0.419882    11.00000   -1.20000
AFIX   0
C32   1    0.618940    0.321160    0.363301    11.00000    0.03413    0.05344 =
         0.04778    0.00961   -0.00470   -0.00123
AFIX  13
H32   2    0.594658    0.293165    0.305954    11.00000   -1.20000
AFIX   0
C33   1    0.570045    0.408831    0.392222    11.00000    0.03015    0.05496 =
         0.09241    0.02335   -0.00740    0.00544
AFIX  23
H33A  2    0.583178    0.453311    0.354781    11.00000   -1.20000
H33B  2    0.500247    0.394319    0.391131    11.00000   -1.20000
AFIX   0
C34   1    0.744181    0.321004    0.509637    11.00000    0.02709    0.05753 =
         0.04559    0.01521    0.00458    0.00429
AFIX  23
H34A  2    0.767818    0.348990    0.566454    11.00000   -1.20000
H34B  2    0.777803    0.264996    0.492430    11.00000   -1.20000
AFIX   0
C35   1    0.727764    0.345471    0.364761    11.00000    0.03570    0.04435 =
         0.04331    0.01099    0.00230   -0.00018
AFIX  23
H35A  2    0.760219    0.289106    0.345950    11.00000   -1.20000
H35B  2    0.741741    0.389075    0.326693    11.00000   -1.20000
AFIX   0
B1    3    1.087982    0.831089    0.733309    11.00000    0.03387    0.02709 =
         0.03670    0.00320    0.00230    0.00241
AFIX  13
H1    2    1.114703    0.889453    0.769426    11.00000   -1.20000
AFIX   0

F1    4    0.298978   -0.215934    0.315945    11.00000    0.04876    0.03888 =
         0.04284    0.00828    0.01454    0.00033
F2    4    0.217397   -0.381944    0.259414    11.00000    0.06054    0.04047 =
         0.07462    0.00928    0.02446   -0.00626
F3    4    0.232696   -0.463719    0.100283    11.00000    0.07062    0.04338 =
         0.07914   -0.00786    0.00662   -0.01129
F4    4    0.340780   -0.375110   -0.001155    11.00000    0.07088    0.04951 =
         0.04242   -0.00518   -0.00238    0.01161
F5    4    0.427819   -0.208635    0.055205    11.00000    0.05561    0.04523 =
         0.03519    0.00740    0.01028    0.00910
F6    4    0.499012   -0.205034    0.334425    11.00000    0.05364    0.04037 =
         0.03769    0.01385    0.00928    0.00539
F7    4    0.670597   -0.269911    0.344722    11.00000    0.06862    0.04381 =
         0.04639    0.01600   -0.00614    0.01610
F8    4    0.807335   -0.229284    0.240217    11.00000    0.04386    0.05471 =
         0.05953    0.00822   -0.00465    0.01804
F9    4    0.766943   -0.126009    0.125717    11.00000    0.03772    0.05572 =
         0.05375    0.01398    0.01337    0.01044
F10   4    0.596197   -0.065096    0.110384    11.00000    0.04299    0.04364 =
         0.04038    0.01741    0.01243    0.01309
F11   4    0.267627   -0.102860    0.084243    11.00000    0.04322    0.04520 =
         0.04011    0.00765    0.00036    0.00590
F12   4    0.233969    0.033527    0.008057    11.00000    0.05914    0.05004 =
         0.04301    0.00849   -0.00553    0.02010
F13   4    0.353857    0.190854    0.032014    11.00000    0.08153    0.03855 =
         0.04842    0.01416    0.00059    0.02165
F14   4    0.508980    0.206548    0.140046    11.00000    0.05967    0.03483 =
         0.05129    0.01328    0.00943    0.00595
F15   4    0.540410    0.072987    0.223665    11.00000    0.04061    0.03813 =
         0.04024    0.01108    0.00426    0.00325
F16   4    0.232045   -0.065207    0.253930    11.00000    0.03716    0.04486 =
         0.03951    0.00575    0.00411    0.00568
F17   4    0.168938    0.036224    0.387218    11.00000    0.04022    0.04860 =
         0.04709    0.01188    0.01292    0.01243
F18   4    0.293409    0.118787    0.514127    11.00000    0.05843    0.04449 =
         0.03827    0.00383    0.01417    0.01241
F19   4    0.483540    0.100608    0.500854    11.00000    0.05229    0.03832 =
         0.03523    0.00542    0.00154    0.00150
F20   4    0.548162   -0.001181    0.370654    11.00000    0.03508    0.04015 =
         0.03881    0.00678    0.00565    0.00070
C36   1    0.366453   -0.200741    0.187789    11.00000    0.03697    0.03724 =
         0.03835    0.00825    0.00461    0.00802
C37   1    0.312385   -0.250671    0.235982    11.00000    0.03989    0.03688 =
         0.04015    0.00565    0.00743    0.00381
C38   1    0.268941   -0.338236    0.208437    11.00000    0.04348    0.03731 =
         0.05593    0.00750    0.00913    0.00087
C39   1    0.277040   -0.379971    0.128652    11.00000    0.04804    0.03507 =
         0.06260   -0.00067    0.00126   -0.00110
C40   1    0.330998   -0.335089    0.077873    11.00000    0.05012    0.04219 =
         0.04227   -0.00064   -0.00106    0.00979
C41   1    0.374340   -0.248517    0.108140    11.00000    0.04047    0.04157 =
         0.03849    0.00963    0.00553    0.00818
C42   1    0.537953   -0.129792    0.223272    11.00000    0.03840    0.03157 =
         0.03430    0.00617    0.00561    0.00515
C43   1    0.563389   -0.183560    0.280673    11.00000    0.04385    0.03328 =
         0.03273    0.00601    0.00356    0.00196
C44   1    0.651549   -0.218128    0.287331    11.00000    0.05232    0.03149 =
         0.03952    0.00705   -0.00519    0.00817
C45   1    0.719267   -0.199171    0.234369    11.00000    0.03591    0.03772 =
         0.04571    0.00309   -0.00401    0.01049
C46   1    0.699397   -0.146626    0.176043    11.00000    0.03779    0.03669 =
         0.04124    0.00432    0.00493    0.00582
C47   1    0.609098   -0.114148    0.170547    11.00000    0.03857    0.03298 =
         0.03533    0.00853    0.00420    0.00842
C48   1    0.408829   -0.025028    0.156061    11.00000    0.03729    0.03563 =
         0.03285    0.00734    0.00987    0.00825
C49   1    0.332061   -0.028697    0.100523    11.00000    0.04144    0.03813 =
         0.03399    0.00709    0.00832    0.00978
C50   1    0.312403    0.041536    0.058496    11.00000    0.04584    0.04495 =
         0.03405    0.00523    0.00509    0.01622
C51   1    0.372196    0.120548    0.070737    11.00000    0.06027    0.03676 =
         0.03482    0.01169    0.00833    0.02228
C52   1    0.450071    0.128929    0.125421    11.00000    0.04813    0.03146 =
         0.03995    0.00667    0.01039    0.00798
C53   1    0.465794    0.057738    0.167249    11.00000    0.04018    0.03894 =
         0.03167    0.01037    0.00853    0.01224
C54   1    0.393119   -0.042512    0.305653    11.00000    0.03688    0.03291 =
         0.03381    0.01059    0.00671    0.00376
C55   1    0.297819   -0.027115    0.314658    11.00000    0.03853    0.03533 =
         0.03259    0.00932    0.00544    0.00255
C56   1    0.263153    0.025903    0.382850    11.00000    0.03577    0.03841 =
         0.03938    0.01340    0.00977    0.00890
C57   1    0.326126    0.067943    0.446496    11.00000    0.05036    0.03237 =
         0.03337    0.00753    0.01255    0.00936
C58   1    0.421317    0.058047    0.440203    11.00000    0.04438    0.03285 =
         0.03276    0.00851    0.00476    0.00290
C59   1    0.453343    0.003833    0.370736    11.00000    0.03526    0.03371 =
         0.03516    0.01137    0.00709    0.00444
B2    3    0.426801   -0.099874    0.217931    11.00000    0.03638    0.03955 =
         0.03332    0.01051    0.00645    0.00596
PART 1
O1    6    0.441671    0.478379    0.108135    10.75000    0.12010    0.05311 =
         0.08980    0.01091   -0.00348    0.01938
C60   1    0.371938    0.389432   -0.019046    10.75000    0.19077    0.05864 =
         0.09066    0.01930    0.01094    0.01479
AFIX 137
H60A  2    0.415781    0.408698   -0.058682    10.75000   -1.50000
H60B  2    0.320211    0.430439   -0.012360    10.75000   -1.50000
H60C  2    0.345270    0.326214   -0.039426    10.75000   -1.50000
AFIX   0
C61   1    0.422647    0.393756    0.059226    10.75000    0.12258    0.05213 =
         0.10948    0.00534   -0.00857    0.01381
AFIX  23
H61A  2    0.385526    0.353984    0.091110    10.75000   -1.20000
H61B  2    0.484093    0.366648    0.048648    10.75000   -1.20000
AFIX   0
C62   1    0.490228    0.482434    0.180208    10.75000    0.10611    0.05597 =
         0.08218    0.02663   -0.00952    0.00619
AFIX  23
H62A  2    0.549715    0.451744    0.169568    10.75000   -1.20000
H62B  2    0.451897    0.446934    0.214831    10.75000   -1.20000
AFIX   0
C63   1    0.514305    0.571381    0.225436    10.75000    0.11328    0.07246 =
         0.08697    0.02712   -0.01243    0.01270
AFIX 137
H63A  2    0.484118    0.616500    0.198092    10.75000   -1.50000
H63B  2    0.583652    0.584588    0.228345    10.75000   -1.50000
H63C  2    0.491909    0.574981    0.281360    10.75000   -1.50000
AFIX   6

PART -1
O1*   6    0.609321    0.579003    0.162213    10.25000    0.10036    0.06620 =
         0.07737    0.03095   -0.00464    0.00710
C60*  1    0.691691    0.624655    0.051710    10.25000    0.08340    0.05535 =
         0.07952    0.01646   -0.00170    0.01113
AFIX 137
H60D  2    0.684163    0.651682    0.001800    10.25000   -1.50000
H60E  2    0.716357    0.564079    0.037437    10.25000   -1.50000
H60F  2    0.736463    0.664831    0.091571    10.25000   -1.50000
AFIX   5
C61*  1    0.598112    0.614642    0.088473    10.25000    0.09360    0.06210 =
         0.07224    0.02483   -0.00257    0.00863
AFIX  23
H61C  2    0.571406    0.675239    0.100375    10.25000   -1.20000
H61D  2    0.553194    0.572636    0.049016    10.25000   -1.20000
AFIX   5
C62*  1    0.524142    0.578629    0.205555    10.25000    0.10871    0.06929 =
         0.08624    0.02779   -0.00888    0.00818
AFIX  23
H62C  2    0.469470    0.551762    0.167224    10.25000   -1.20000
H62D  2    0.511836    0.642340    0.229880    10.25000   -1.20000
AFIX   5
C63*  1    0.535410    0.522599    0.272436    10.25000    0.11435    0.07443 =
         0.09208    0.02320   -0.00895    0.00855
AFIX 137
H63D  2    0.557238    0.462760    0.249014    10.25000   -1.50000
H63E  2    0.474014    0.513393    0.296979    10.25000   -1.50000
H63F  2    0.582342    0.555027    0.315023    10.25000   -1.50000
AFIX   0

PART 1
O2    6    0.030202   -0.197541   -0.011287    10.50000    0.09696    0.12509 =
         0.10302    0.03197   -0.01152    0.00365
PART 2
O2*   6    0.000787   -0.286812   -0.006685    10.50000    0.10500    0.12620 =
         0.10847    0.02558   -0.02706    0.00253
PART 0
C64   1    0.063290   -0.237819    0.128946    11.00000    0.09396    0.09097 =
         0.07634    0.01867    0.00659    0.00495
AFIX 137
H64A  2    0.105025   -0.185890    0.158897    11.00000   -1.50000
H64B  2    0.078455   -0.294369    0.148227    11.00000   -1.50000
H64C  2   -0.003319   -0.226769    0.138930    11.00000   -1.50000
AFIX   0
C65   1    0.077495   -0.247225    0.042298    11.00000    0.09328    0.13464 =
         0.09316    0.02912   -0.00922    0.00383
PART 1
AFIX  23
H65A  2    0.146617   -0.233678    0.037126    10.50000   -1.20000
H65B  2    0.062903   -0.313206    0.018887    10.50000   -1.20000
AFIX  23
PART 2
H65C  2    0.094340   -0.185513    0.029069    10.50000   -1.20000
H65D  2    0.132185   -0.284578    0.029397    10.50000   -1.20000
AFIX   0
PART 1
C66   1   -0.073501   -0.205547   -0.018635    10.50000    0.09831    0.12371 =
         0.10284    0.03291   -0.01612    0.00538
AFIX  23
H66A  2   -0.094777   -0.154823   -0.045122    10.50000   -1.20000
H66B  2   -0.097865   -0.197544    0.037468    10.50000   -1.20000
AFIX   0
PART 2
C66*  1   -0.079152   -0.245858   -0.021941    10.50000    0.09928    0.12345 =
         0.10563    0.02413   -0.01869    0.00338
AFIX  23
H66C  2   -0.063223   -0.186281   -0.039730    10.50000   -1.20000
H66D  2   -0.116742   -0.235116    0.027810    10.50000   -1.20000
AFIX   0
PART 1
C67   1   -0.118320   -0.297235   -0.068368    10.50000    0.11008    0.12430 =
         0.10818    0.03094   -0.03623    0.00425
AFIX 137
H67A  2   -0.078462   -0.317960   -0.114245    10.50000   -1.50000
H67B  2   -0.182170   -0.288708   -0.090135    10.50000   -1.50000
H67C  2   -0.122900   -0.343488   -0.032429    10.50000   -1.50000
AFIX   0
PART 2
C67*  1   -0.134191   -0.313785   -0.091036    10.50000    0.11099    0.11833 =
         0.10317    0.02828   -0.02559   -0.00082
AFIX 137
H67D  2   -0.107670   -0.307369   -0.144019    10.50000   -1.50000
H67E  2   -0.201434   -0.300966   -0.092323    10.50000   -1.50000
H67F  2   -0.128810   -0.376635   -0.081131    10.50000   -1.50000
AFIX   0
HKLF 4


REM  9897.res in P-1
REM wR2 = 0.1809, GooF = S = 1.043, Restrained GooF = 1.053 for all data
REM R1 = 0.0614 for 10927 Fo > 4sig(Fo) and 0.0727 for all 13264 data
REM 1013 parameters refined using 231 restraints

END

WGHT      0.1055      2.7416

REM Highest difference peak  0.840,  deepest hole -0.826,  1-sigma level  0.072
Q1    1  -0.0534 -0.2877  0.0320  11.00000  0.05    0.84
Q2    1   0.9921  0.6584  0.5712  11.00000  0.05    0.67
Q3    1   1.0513  0.7134  0.3736  11.00000  0.05    0.62
Q4    1   0.8964  0.7646  0.4534  11.00000  0.05    0.53
Q5    1   1.0550  0.6480  0.6856  11.00000  0.05    0.49
Q6    1   0.9996  0.8795  0.3792  11.00000  0.05    0.45
Q7    1  -0.1612 -0.3001 -0.0105  11.00000  0.05    0.44
Q8    1   0.7611  0.6458  0.0156  11.00000  0.05    0.39
Q9    1  -0.0015 -0.2185  0.0850  11.00000  0.05    0.37
Q10   1   0.5193  0.4191  0.1804  11.00000  0.05    0.34
Q11   1   0.3986 -0.3834  0.0298  11.00000  0.05    0.31
Q12   1   0.5267  0.5370  0.0822  11.00000  0.05    0.31
Q13   1   0.6402  0.4275  0.3191  11.00000  0.05    0.31
Q14   1   0.3641 -0.0112  0.2977  11.00000  0.05    0.31
Q15   1   0.5793  0.6024  0.1039  11.00000  0.05    0.30
Q16   1   0.9430  0.6401  0.6142  11.00000  0.05    0.30
Q17   1   0.1974 -0.3652  0.2085  11.00000  0.05    0.30
Q18   1   0.2421 -0.3278  0.1642  11.00000  0.05    0.30
Q19   1   0.0316 -0.2809 -0.0154  11.00000  0.05    0.30
Q20   1   0.2709  0.0780 -0.0044  11.00000  0.05    0.29
Q21   1   1.0850  0.7029  0.5818  11.00000  0.05    0.29
Q22   1  -0.0391 -0.2637 -0.0715  11.00000  0.05    0.29
Q23   1   0.5857  0.5397  0.1171  11.00000  0.05    0.29
Q24   1   0.6115 -0.2726  0.3679  11.00000  0.05    0.29
Q25   1   0.0664 -0.1431  0.0405  11.00000  0.05    0.27
Q26   1   1.0083  0.7444  0.5890  11.00000  0.05    0.27
Q27   1   1.0027  0.5007  0.8682  11.00000  0.05    0.27
Q28   1   0.7637 -0.2546  0.2671  11.00000  0.05    0.26
Q29   1   0.6882  0.7438  0.5535  11.00000  0.05    0.26
Q30   1   0.7501  0.3685  0.5726  11.00000  0.05    0.26
Q31   1   0.9772  0.6237  0.6541  11.00000  0.05    0.26
Q32   1   0.4161  0.2258  0.0333  11.00000  0.05    0.26
Q33   1   0.4921 -0.1046  0.2237  11.00000  0.05    0.26
Q34   1   0.8893  0.3960  0.4873  11.00000  0.05    0.26
Q35   1   0.4805  0.5080  0.0463  11.00000  0.05    0.25
Q36   1   0.0642 -0.2819  0.0266  11.00000  0.05    0.25
Q37   1   0.6214  0.3752  0.6036  11.00000  0.05    0.25
Q38   1   1.0324  0.8038  0.5401  11.00000  0.05    0.24
Q39   1   0.3697 -0.3334 -0.0364  11.00000  0.05    0.24
Q40   1   0.4674  0.0857  0.1358  11.00000  0.05    0.23
Q41   1   0.6593 -0.1363  0.1742  11.00000  0.05    0.23
Q42   1   0.5084  0.5348  0.0097  11.00000  0.05    0.23
Q43   1   0.4419 -0.1916  0.3338  11.00000  0.05    0.23
Q44   1   0.6290 -0.1369  0.1599  11.00000  0.05    0.23
Q45   1   1.1400  0.8370  0.9261  11.00000  0.05    0.22
Q46   1   0.2223 -0.4449  0.0493  11.00000  0.05    0.22
Q47   1   0.6988 -0.1830  0.1959  11.00000  0.05    0.22
Q48   1   0.4187 -0.0241  0.3155  11.00000  0.05    0.22
Q49   1   0.0543 -0.2216 -0.0839  11.00000  0.05    0.22
Q50   1   1.1001  0.6630  0.6228  11.00000  0.05    0.22
;
_shelx_res_checksum              80056
_olex2_submission_special_instructions 'No special instructions were received'
_oxdiff_exptl_absorpt_empirical_details 
;
Empirical correction (ABSPACK) includes:
- Absorption correction using spherical harmonics
- Frame scaling
;
_oxdiff_exptl_absorpt_empirical_full_max 1.900
_oxdiff_exptl_absorpt_empirical_full_min 0.641
####################################################################### 
# 
# This file contains crystal structure data downloaded from the 
# Cambridge Structural Database (CSD) hosted by the Cambridge 
# Crystallographic Data Centre (CCDC).
# 
# Full information about CCDC data access policies and citation 
# guidelines are available at http://www.ccdc.cam.ac.uk/access/V1 
# 
# Audit and citation data items may have been added by the CCDC. 
# Please retain this information to preserve the provenance of 
# this file and to allow appropriate attribution of the data. 
# 
#######################################################################

data_9875_cmpd6
_database_code_depnum_ccdc_archive 'CCDC 2445538'
loop_
_audit_author_name
_audit_author_address
'Michael Gau'
;University of Pennsylvania
United States of America
;
_audit_update_record             
;
2025-04-21 deposited with the CCDC.	2025-08-22 downloaded from the CCDC.
;

#Crystallographer: Michael R. Gau

_audit_creation_date             2021-11-29
_audit_creation_method           
;
Olex2 1.5
(compiled 2021.08.20 svn.r13c46975 for OlexSys, GUI svn.r6396)
;
_shelx_SHELXL_version_number     2018/3
_chemical_formula_moiety         'C57 H85 B N10 V'
_chemical_formula_sum            'C57 H85 B N10 V'
_chemical_formula_weight         972.09

loop_
_atom_type_symbol
_atom_type_description
_atom_type_scat_dispersion_real
_atom_type_scat_dispersion_imag
_atom_type_scat_source
C C 0.0033 0.0016 'International Tables Vol C Tables 4.2.6.8 and 6.1.1.4'
H H 0.0000 0.0000 'International Tables Vol C Tables 4.2.6.8 and 6.1.1.4'
B B 0.0013 0.0007 'International Tables Vol C Tables 4.2.6.8 and 6.1.1.4'
N N 0.0061 0.0033 'International Tables Vol C Tables 4.2.6.8 and 6.1.1.4'
V V 0.3005 0.5294 'International Tables Vol C Tables 4.2.6.8 and 6.1.1.4'

_space_group_crystal_system      triclinic
_space_group_IT_number           2
_space_group_name_H-M_alt        'P -1'
_space_group_name_Hall           '-P 1'

loop_
_space_group_symop_operation_xyz
'x, y, z'
'-x, -y, -z'

_cell_length_a                   11.9108(2)
_cell_length_b                   12.6051(2)
_cell_length_c                   24.0379(5)
_cell_angle_alpha                104.5687(18)
_cell_angle_beta                 90.2187(18)
_cell_angle_gamma                118.154(2)
_cell_volume                     3047.78(12)
_cell_formula_units_Z            2
_cell_measurement_reflns_used    31568
_cell_measurement_temperature    100
_cell_measurement_theta_max      28.2710
_cell_measurement_theta_min      1.7980
_shelx_estimated_absorpt_T_max   0.994
_shelx_estimated_absorpt_T_min   0.936
_exptl_absorpt_coefficient_mu    0.204
_exptl_absorpt_correction_T_max  1.00000
_exptl_absorpt_correction_T_min  0.68677
_exptl_absorpt_correction_type   multi-scan
_exptl_absorpt_process_details   'SCALE3 ABSPACK'
_exptl_crystal_colour            colorless
_exptl_crystal_density_diffrn    1.059
_exptl_crystal_description       plate
_exptl_crystal_F_000             1050
_exptl_crystal_size_max          0.33
_exptl_crystal_size_mid          0.23
_exptl_crystal_size_min          0.03
_diffrn_reflns_av_R_equivalents  0.0545
_diffrn_reflns_av_unetI/netI     0.0357
_diffrn_reflns_Laue_measured_fraction_full 0.999
_diffrn_reflns_Laue_measured_fraction_max 0.999
_diffrn_reflns_limit_h_max       15
_diffrn_reflns_limit_h_min       -15
_diffrn_reflns_limit_k_max       16
_diffrn_reflns_limit_k_min       -16
_diffrn_reflns_limit_l_max       32
_diffrn_reflns_limit_l_min       -32
_diffrn_reflns_number            89248
_diffrn_reflns_point_group_measured_fraction_full 0.999
_diffrn_reflns_point_group_measured_fraction_max 0.999
_diffrn_reflns_theta_full        25.242
_diffrn_reflns_theta_max         28.282
_diffrn_reflns_theta_min         1.769
_diffrn_ambient_environment      N~2~
_diffrn_ambient_temperature      100
_diffrn_detector                 'HPC area detector'
_diffrn_detector_area_resol_mean 10.0000
_diffrn_detector_type            HyPix-6000HE
_diffrn_measured_fraction_theta_full 0.999
_diffrn_measured_fraction_theta_max 0.999
_diffrn_measurement_details      
;
List of Runs (angles in degrees, time in seconds):

  # Type    Start    End  Width  t~exp~   \w     \q     \k     \f   Frames
#--------------------------------------------------------------------------
  1  \w    -65.00  18.00   0.50   35.00    --    8.17 -37.00 -90.00  166
  2  \w    -63.00  23.00   0.50   35.00    --    8.17 -57.00-150.00  172
  3  \w    -14.00  81.00   0.50   35.00    --    8.17  77.00 -30.00  190
  4  \w    -81.00   5.00   0.50   35.00    --   -9.89 -57.00 150.00  172
  5  \w    -32.00  63.00   0.50   35.00    --   -9.89  77.00  30.00  190
  6  \w    -30.00  63.00   0.50   35.00    --   -9.89  71.00 -56.18  186
  7  \w    -22.00  63.00   0.50   35.00    --   -9.89  37.00 -60.00  170
  8  \w    -81.00  13.00   0.50   35.00    --   -9.89 -77.00 120.00  188
  9  \w    -81.00   5.00   0.50   35.00    --   -9.89 -57.00  30.00  172
 10  \w    -81.00   1.00   0.50   35.00    --   -9.89 -57.00 -90.00  164
;
_diffrn_measurement_device       '\k-geometry diffractometer'
_diffrn_measurement_device_type  'Rigaku XtaLAB Synergy-S'
_diffrn_measurement_method       '\w scans'
_diffrn_orient_matrix_type       
'CrysAlisPro convention (1999,Acta A55,543-557)'
_diffrn_orient_matrix_UB_11      -0.0354037000
_diffrn_orient_matrix_UB_12      -0.0233491000
_diffrn_orient_matrix_UB_13      -0.0281595000
_diffrn_orient_matrix_UB_21      0.0495112000
_diffrn_orient_matrix_UB_22      -0.0102166000
_diffrn_orient_matrix_UB_23      -0.0121019000
_diffrn_orient_matrix_UB_31      -0.0308732000
_diffrn_orient_matrix_UB_32      -0.0615647000
_diffrn_orient_matrix_UB_33      0.0031075000
_diffrn_radiation_monochromator  mirror
_diffrn_radiation_probe          x-ray
_diffrn_radiation_type           'Mo K\a'
_diffrn_radiation_wavelength     0.71073
_diffrn_source                   'micro-focus sealed X-ray tube'
_diffrn_source_type              'PhotonJet (Mo) X-ray Source'
_reflns_number_gt                12958
_reflns_number_total             15113
_reflns_threshold_expression     'I > 2\s(I)'
_computing_cell_refinement       'CrysAlisPro 1.171.41.115a (Rigaku OD, 2021)'
_computing_data_collection       'CrysAlisPro 1.171.41.115a (Rigaku OD, 2021)'
_computing_data_reduction        'CrysAlisPro 1.171.41.115a (Rigaku OD, 2021)'
_computing_molecular_graphics    'ORTEP-3 (Farrugia, 2012)'
_computing_publication_material  'Olex2 1.5 (Dolomanov et al., 2009)'
_computing_structure_refinement  'SHELXL (Sheldrick, 2015)'
_computing_structure_solution    'SHELXT (Sheldrick, 2018)'
_refine_diff_density_max         1.241
_refine_diff_density_min         -0.702
_refine_diff_density_rms         0.086
_refine_ls_extinction_method     none
_refine_ls_goodness_of_fit_ref   1.099
_refine_ls_hydrogen_treatment    constr
_refine_ls_matrix_type           full
_refine_ls_number_parameters     733
_refine_ls_number_reflns         15113
_refine_ls_number_restraints     374
_refine_ls_R_factor_all          0.0996
_refine_ls_R_factor_gt           0.0895
_refine_ls_restrained_S_all      1.089
_refine_ls_shift/su_max          0.000
_refine_ls_shift/su_mean         0.000
_refine_ls_structure_factor_coef Fsqd
_refine_ls_weighting_details     
'w=1/[\s^2^(Fo^2^)+(0.0819P)^2^+8.0792P] where P=(Fo^2^+2Fc^2^)/3'
_refine_ls_weighting_scheme      calc
_refine_ls_wR_factor_gt          0.2370
_refine_ls_wR_factor_ref         0.2421
_atom_sites_solution_hydrogens   geom
_atom_sites_solution_primary     dual
_refine_special_details          
;
The data were corrected for the presence of disordered solvent using
the program SQUEEZE.
;

loop_
_atom_site_label
_atom_site_type_symbol
_atom_site_fract_x
_atom_site_fract_y
_atom_site_fract_z
_atom_site_U_iso_or_equiv
_atom_site_adp_type
_atom_site_occupancy
_atom_site_site_symmetry_order
_atom_site_calc_flag
_atom_site_refinement_flags_posn
_atom_site_refinement_flags_adp
_atom_site_refinement_flags_occupancy
_atom_site_disorder_assembly
_atom_site_disorder_group
V1 V 0.30691(5) 0.76005(5) 0.80508(2) 0.02104(13) Uani 1 1 d . . . . .
N1 N 0.3289(3) 0.7189(2) 0.88918(11) 0.0262(5) Uani 1 1 d . . . . .
N2 N 0.3134(3) 0.8034(2) 0.93306(11) 0.0254(5) Uani 1 1 d . . . . .
N3 N 0.3306(2) 0.9562(2) 0.84536(11) 0.0230(5) Uani 1 1 d . . . . .
N4 N 0.2842(2) 0.9639(2) 0.89817(11) 0.0237(5) Uani 1 1 d . . . . .
N5 N 0.1015(2) 0.6927(2) 0.82185(11) 0.0244(5) Uani 1 1 d . . . . .
N6 N 0.0993(2) 0.7445(2) 0.87972(11) 0.0252(5) Uani 1 1 d . . . . .
N7 N 0.3086(3) 0.7776(3) 0.71943(14) 0.0396(7) Uani 1 1 d . . . . .
N8 N 0.3776(5) 0.7531(5) 0.62462(17) 0.0658(12) Uani 1 1 d . . . . .
N9 N 0.6246(3) 0.8875(3) 0.81486(13) 0.0291(6) Uani 1 1 d . . . . .
N10 N 0.2862(12) 0.5064(9) 0.7154(4) 0.0433(13) Uani 0.67 1 d D U P A 1
N10* N 0.293(2) 0.503(2) 0.7183(8) 0.046(2) Uani 0.33 1 d D U P A 2
C1 C 0.3708(3) 0.8165(3) 0.98485(14) 0.0315(7) Uani 1 1 d . . . . .
C2 C 0.4222(4) 0.7377(3) 0.97509(15) 0.0362(8) Uani 1 1 d . . . . .
H2 H 0.468983 0.727093 1.003341 0.043 Uiso 1 1 calc R U . . .
C3 C 0.3926(3) 0.6756(3) 0.91525(14) 0.0287(6) Uani 1 1 d . . . . .
C4 C 0.3717(4) 0.9019(4) 1.04042(15) 0.0395(8) Uani 1 1 d . . . . .
H4a H 0.403145 0.986296 1.036174 0.059 Uiso 1 1 calc R U . . .
H4b H 0.428275 0.905501 1.071357 0.059 Uiso 1 1 calc R U . . .
H4c H 0.284146 0.870354 1.050369 0.059 Uiso 1 1 calc R U . . .
C5 C 0.4130(3) 0.5650(3) 0.88563(15) 0.0322(7) Uani 1 1 d . . . . .
C6 C 0.4661(4) 0.5287(4) 0.93194(18) 0.0464(10) Uani 1 1 d . . . . .
H6a H 0.545016 0.602241 0.954690 0.070 Uiso 1 1 calc R U . . .
H6b H 0.485270 0.461819 0.912857 0.070 Uiso 1 1 calc R U . . .
H6c H 0.401917 0.498912 0.957747 0.070 Uiso 1 1 calc R U . . .
C7 C 0.5109(4) 0.5965(3) 0.84360(18) 0.0392(8) Uani 1 1 d . . . . .
H7a H 0.482324 0.622741 0.813834 0.059 Uiso 1 1 calc R U . . .
H7b H 0.518969 0.522215 0.825027 0.059 Uiso 1 1 calc R U . . .
H7c H 0.594530 0.664915 0.864839 0.059 Uiso 1 1 calc R U . . .
C8 C 0.2823(3) 0.4514(3) 0.85595(16) 0.0341(7) Uani 1 1 d . . . . .
H8a H 0.225703 0.427837 0.885283 0.051 Uiso 1 1 calc R U . . .
H8b H 0.294687 0.380674 0.835700 0.051 Uiso 1 1 calc R U . . .
H8c H 0.243176 0.473340 0.827920 0.051 Uiso 1 1 calc R U . . .
C9 C 0.2969(3) 1.0791(3) 0.92133(14) 0.0279(6) Uani 1 1 d . . . . .
C10 C 0.3525(3) 1.1483(3) 0.88350(14) 0.0274(6) Uani 1 1 d . . . . .
H10 H 0.374034 1.233222 0.888360 0.033 Uiso 1 1 calc R U . . .
C11 C 0.3715(3) 1.0695(3) 0.83621(14) 0.0258(6) Uani 1 1 d . . . . .
C12 C 0.2551(4) 1.1175(3) 0.97828(15) 0.0347(7) Uani 1 1 d . . . . .
H12a H 0.164965 1.056936 0.978006 0.052 Uiso 1 1 calc R U . . .
H12b H 0.264248 1.201163 0.984090 0.052 Uiso 1 1 calc R U . . .
H12c H 0.308978 1.119618 1.009916 0.052 Uiso 1 1 calc R U . . .
C13 C 0.4203(3) 1.1058(3) 0.78254(16) 0.0317(7) Uani 1 1 d . . . . .
C14 C 0.4762(4) 1.2476(4) 0.79347(19) 0.0428(9) Uani 1 1 d . . . . .
H14a H 0.409087 1.270302 0.803463 0.064 Uiso 1 1 calc R U . . .
H14b H 0.507603 1.270570 0.758342 0.064 Uiso 1 1 calc R U . . .
H14c H 0.547510 1.292622 0.825609 0.064 Uiso 1 1 calc R U . . .
C15 C 0.3086(4) 1.0375(4) 0.73200(15) 0.0371(8) Uani 1 1 d . . . . .
H15a H 0.272207 0.946522 0.724145 0.056 Uiso 1 1 calc R U . . .
H15b H 0.340493 1.062046 0.697227 0.056 Uiso 1 1 calc R U . . .
H15c H 0.241842 1.060474 0.742444 0.056 Uiso 1 1 calc R U . . .
C16 C 0.5292(3) 1.0768(4) 0.76572(18) 0.0372(8) Uani 1 1 d . . . . .
H16a H 0.601626 1.124549 0.797373 0.056 Uiso 1 1 calc R U . . .
H16b H 0.557421 1.100690 0.730385 0.056 Uiso 1 1 calc R U . . .
H16c H 0.497965 0.986769 0.758670 0.056 Uiso 1 1 calc R U . . .
C17 C -0.0237(3) 0.6971(3) 0.89138(15) 0.0325(7) Uani 1 1 d . . . . .
C18 C -0.1028(3) 0.6130(3) 0.84124(16) 0.0369(8) Uani 1 1 d . . . . .
H18 H -0.194009 0.564926 0.836126 0.044 Uiso 1 1 calc R U . . .
C19 C -0.0226(3) 0.6120(3) 0.79898(14) 0.0302(7) Uani 1 1 d . . . . .
C20 C -0.0590(4) 0.7321(4) 0.94989(18) 0.0446(9) Uani 1 1 d . . . . .
H20a H -0.011133 0.719553 0.978526 0.067 Uiso 1 1 calc R U . . .
H20b H -0.151561 0.679168 0.949186 0.067 Uiso 1 1 calc R U . . .
H20c H -0.037606 0.820473 0.960476 0.067 Uiso 1 1 calc R U . . .
C21 C -0.0688(3) 0.5305(4) 0.73592(16) 0.0433(9) Uani 1 1 d . . . . .
C22 C -0.2117(4) 0.4800(7) 0.7211(2) 0.082(2) Uani 1 1 d . . . . .
H22a H -0.230520 0.549695 0.730811 0.123 Uiso 1 1 calc R U . . .
H22b H -0.258794 0.421149 0.743343 0.123 Uiso 1 1 calc R U . . .
H22c H -0.238349 0.436314 0.679453 0.123 Uiso 1 1 calc R U . . .
C23 C -0.0518(7) 0.4146(6) 0.7303(3) 0.090(2) Uani 1 1 d . . . . .
H23a H -0.102078 0.368100 0.756629 0.135 Uiso 1 1 calc R U . . .
H23b H 0.039380 0.441792 0.740505 0.135 Uiso 1 1 calc R U . . .
H23c H -0.081754 0.360080 0.690232 0.135 Uiso 1 1 calc R U . . .
C24 C 0.0036(6) 0.5997(6) 0.6952(2) 0.090(2) Uani 1 1 d . . . . .
H24a H -0.017140 0.540874 0.656291 0.135 Uiso 1 1 calc R U . . .
H24b H 0.096109 0.640376 0.708384 0.135 Uiso 1 1 calc R U . . .
H24c H -0.020248 0.663634 0.693796 0.135 Uiso 1 1 calc R U . . .
C25 C 0.3387(4) 0.7669(4) 0.67407(19) 0.0470(9) Uani 1 1 d . . . . .
C26 C 0.3134(5) 0.7565(5) 0.57286(19) 0.0557(11) Uani 1 1 d . . . . .
C27 C 0.1698(5) 0.7108(5) 0.57458(19) 0.0546(11) Uani 1 1 d . . . . .
H27a H 0.158161 0.764891 0.609153 0.065 Uiso 1 1 calc R U . . .
H27b H 0.126737 0.623765 0.577512 0.065 Uiso 1 1 calc R U . . .
C28 C 0.1091(6) 0.7150(6) 0.5194(2) 0.0679(14) Uani 1 1 d . . . . .
H28 H 0.015250 0.685068 0.520633 0.082 Uiso 1 1 calc R U . . .
C29 C 0.1751(7) 0.8493(6) 0.5141(2) 0.0774(18) Uani 1 1 d . . . . .
H29a H 0.135598 0.851312 0.478386 0.093 Uiso 1 1 calc R U . . .
H29b H 0.164074 0.905807 0.547867 0.093 Uiso 1 1 calc R U . . .
C30 C 0.3162(8) 0.8932(6) 0.5121(3) 0.0824(19) Uani 1 1 d . . . . .
H30 H 0.359624 0.981017 0.508957 0.099 Uiso 1 1 calc R U . . .
C31 C 0.3321(7) 0.8071(6) 0.4592(2) 0.0815(18) Uani 1 1 d . . . . .
H31a H 0.292358 0.808561 0.423330 0.098 Uiso 1 1 calc R U . . .
H31b H 0.424785 0.837326 0.456840 0.098 Uiso 1 1 calc R U . . .
C32 C 0.2684(6) 0.6734(6) 0.4639(2) 0.0700(15) Uani 1 1 d . . . . .
H32 H 0.279074 0.617311 0.429203 0.084 Uiso 1 1 calc R U . . .
C33 C 0.3304(6) 0.6710(6) 0.5194(2) 0.0642(14) Uani 1 1 d . . . . .
H33a H 0.423127 0.700355 0.517855 0.077 Uiso 1 1 calc R U . . .
H33b H 0.289516 0.583985 0.522264 0.077 Uiso 1 1 calc R U . . .
C34 C 0.1267(6) 0.6287(6) 0.4665(2) 0.0728(15) Uani 1 1 d . . . . .
H34a H 0.083750 0.541584 0.469316 0.087 Uiso 1 1 calc R U . . .
H34b H 0.086279 0.628891 0.430457 0.087 Uiso 1 1 calc R U . . .
C35 C 0.3775(6) 0.8906(5) 0.5676(2) 0.0689(14) Uani 1 1 d . . . . .
H35a H 0.470694 0.921658 0.566603 0.083 Uiso 1 1 calc R U . . .
H35b H 0.367426 0.946662 0.601885 0.083 Uiso 1 1 calc R U . . .
C36 C 0.5145(3) 0.8432(3) 0.81208(13) 0.0244(6) Uani 1 1 d . . . . .
C37 C 0.7636(3) 0.9458(3) 0.81765(15) 0.0283(6) Uani 1 1 d . . . . .
C38 C 0.7958(4) 0.8782(4) 0.76326(16) 0.0387(8) Uani 1 1 d . . . . .
H38a H 0.756999 0.882918 0.728071 0.046 Uiso 1 1 calc R U . . .
H38b H 0.760888 0.788645 0.761263 0.046 Uiso 1 1 calc R U . . .
C39 C 0.9431(4) 0.9427(4) 0.76651(18) 0.0423(9) Uani 1 1 d . . . . .
H39 H 0.966053 0.899944 0.731068 0.051 Uiso 1 1 calc R U . . .
C40 C 0.9969(4) 1.0813(4) 0.76956(18) 0.0420(9) Uani 1 1 d . . . . .
H40a H 1.091465 1.121801 0.770674 0.050 Uiso 1 1 calc R U . . .
H40b H 0.959727 1.087859 0.734480 0.050 Uiso 1 1 calc R U . . .
C41 C 0.9643(3) 1.1484(4) 0.82340(17) 0.0366(8) Uani 1 1 d . . . . .
H41 H 0.999497 1.238736 0.825182 0.044 Uiso 1 1 calc R U . . .
C42 C 1.0223(3) 1.1382(4) 0.87759(17) 0.0382(8) Uani 1 1 d . . . . .
H42a H 1.000348 1.180793 0.912845 0.046 Uiso 1 1 calc R U . . .
H42b H 1.117227 1.179989 0.880134 0.046 Uiso 1 1 calc R U . . .
C43 C 0.9689(3) 0.9992(4) 0.87402(17) 0.0363(8) Uani 1 1 d . . . . .
H43 H 1.007777 0.992993 0.909212 0.044 Uiso 1 1 calc R U . . .
C44 C 0.8211(3) 0.9372(3) 0.87250(15) 0.0326(7) Uani 1 1 d . . . . .
H44a H 0.785252 0.848146 0.871783 0.039 Uiso 1 1 calc R U . . .
H44b H 0.799815 0.981165 0.907524 0.039 Uiso 1 1 calc R U . . .
C45 C 1.0016(3) 0.9327(4) 0.82037(18) 0.0399(8) Uani 1 1 d . . . . .
H45a H 0.967074 0.843298 0.818580 0.048 Uiso 1 1 calc R U . . .
H45b H 1.096196 0.971631 0.821924 0.048 Uiso 1 1 calc R U . . .
C46 C 0.8166(3) 1.0845(3) 0.82032(16) 0.0328(7) Uani 1 1 d . . . . .
H46a H 0.793435 1.127477 0.854987 0.039 Uiso 1 1 calc R U . . .
H46b H 0.778426 1.090599 0.785403 0.039 Uiso 1 1 calc R U . . .
C47 C 0.2887(4) 0.5856(3) 0.75316(15) 0.0337(7) Uani 1 1 d . . . . .
C48 C 0.2854(8) 0.4115(7) 0.6663(4) 0.0472(11) Uani 0.67 1 d D U P A 1
C48* C 0.3224(18) 0.4350(16) 0.6671(7) 0.0482(15) Uani 0.33 1 d D U P A 2
C49 C 0.2109(9) 0.4061(8) 0.6126(4) 0.0516(13) Uani 0.67 1 d D U P A 1
H49a H 0.119533 0.377065 0.617659 0.062 Uiso 0.67 1 calc R U P A 1
H49b H 0.247859 0.490603 0.606776 0.062 Uiso 0.67 1 calc R U P A 1
C49* C 0.2542(19) 0.4368(17) 0.6132(8) 0.0518(18) Uani 0.33 1 d D U P A 2
H49c H 0.285676 0.524382 0.612378 0.062 Uiso 0.33 1 calc R U P A 2
H49d H 0.160141 0.396826 0.613861 0.062 Uiso 0.33 1 calc R U P A 2
C50 C 0.2210(9) 0.3144(8) 0.5599(3) 0.0560(13) Uani 0.67 1 d . U P A 1
H50 H 0.174583 0.312071 0.524481 0.067 Uiso 0.67 1 calc R U P A 1
C50* C 0.285(2) 0.3622(16) 0.5585(7) 0.0572(18) Uani 0.33 1 d . U P A 2
H50* H 0.244077 0.362512 0.522212 0.069 Uiso 0.33 1 calc R U P A 2
C51 C 0.3601(10) 0.3563(8) 0.5514(3) 0.0607(13) Uani 0.67 1 d . U P A 1
H51a H 0.401237 0.441699 0.546502 0.073 Uiso 0.67 1 calc R U P A 1
H51b H 0.364538 0.298340 0.516167 0.073 Uiso 0.67 1 calc R U P A 1
C51* C 0.4292(19) 0.4172(17) 0.5587(6) 0.061(2) Uani 0.33 1 d . U P A 2
H51c H 0.445993 0.367321 0.524263 0.074 Uiso 0.33 1 calc R U P A 2
H51d H 0.466471 0.504348 0.556206 0.074 Uiso 0.33 1 calc R U P A 2
C52 C 0.4300(9) 0.3563(8) 0.6046(3) 0.0574(12) Uani 0.67 1 d . U P A 1
H52 H 0.521470 0.381232 0.599238 0.069 Uiso 0.67 1 calc R U P A 1
C52* C 0.493(2) 0.4174(17) 0.6131(6) 0.0606(18) Uani 0.33 1 d . U P A 2
H52* H 0.588117 0.456885 0.612487 0.073 Uiso 0.33 1 calc R U P A 2
C53 C 0.3642(10) 0.2260(7) 0.6143(3) 0.0526(12) Uani 0.67 1 d . U P A 1
H53a H 0.366380 0.163963 0.580280 0.063 Uiso 0.67 1 calc R U P A 1
H53b H 0.411111 0.227500 0.648865 0.063 Uiso 0.67 1 calc R U P A 1
C53* C 0.4440(19) 0.2878(16) 0.6171(6) 0.0573(19) Uani 0.33 1 d . U P A 2
H53c H 0.487119 0.290435 0.653114 0.069 Uiso 0.33 1 calc R U P A 2
H53d H 0.464074 0.238613 0.583645 0.069 Uiso 0.33 1 calc R U P A 2
C54 C 0.2267(9) 0.1874(7) 0.6232(3) 0.0548(12) Uani 0.67 1 d . U P A 1
H54 H 0.185434 0.102255 0.629491 0.066 Uiso 0.67 1 calc R U P A 1
C54* C 0.301(2) 0.2250(16) 0.6175(6) 0.0552(16) Uani 0.33 1 d . U P A 2
H54* H 0.268515 0.136527 0.618363 0.066 Uiso 0.33 1 calc R U P A 2
C55 C 0.2208(8) 0.2826(7) 0.6771(3) 0.0492(12) Uani 0.67 1 d D U P A 1
H55a H 0.130258 0.256977 0.682613 0.059 Uiso 0.67 1 calc R U P A 1
H55b H 0.266276 0.285451 0.712454 0.059 Uiso 0.67 1 calc R U P A 1
C55* C 0.2684(18) 0.2961(16) 0.6708(7) 0.0512(18) Uani 0.33 1 d D U P A 2
H55c H 0.309038 0.296358 0.706883 0.061 Uiso 0.33 1 calc R U P A 2
H55d H 0.174115 0.255635 0.670823 0.061 Uiso 0.33 1 calc R U P A 2
C56 C 0.1521(9) 0.1823(7) 0.5691(3) 0.0603(14) Uani 0.67 1 d . U P A 1
H56a H 0.062110 0.158623 0.575107 0.072 Uiso 0.67 1 calc R U P A 1
H56b H 0.151260 0.119177 0.534692 0.072 Uiso 0.67 1 calc R U P A 1
C56* C 0.2313(19) 0.2248(15) 0.5616(6) 0.0581(17) Uani 0.33 1 d . U P A 2
H56c H 0.245745 0.174307 0.526581 0.070 Uiso 0.33 1 calc R U P A 2
H56d H 0.137465 0.186318 0.562837 0.070 Uiso 0.33 1 calc R U P A 2
C57 C 0.4261(9) 0.4506(7) 0.6580(3) 0.0539(13) Uani 0.67 1 d D U P A 1
H57a H 0.469054 0.535639 0.652677 0.065 Uiso 0.67 1 calc R U P A 1
H57b H 0.472550 0.452876 0.692908 0.065 Uiso 0.67 1 calc R U P A 1
C57* C 0.4658(18) 0.4958(16) 0.6671(7) 0.0540(18) Uani 0.33 1 d D U P A 2
H57c H 0.508551 0.498263 0.703125 0.065 Uiso 0.33 1 calc R U P A 2
H57d H 0.499759 0.583103 0.665244 0.065 Uiso 0.33 1 calc R U P A 2
B1 B 0.2197(3) 0.8503(3) 0.92176(15) 0.0254(7) Uani 1 1 d . . . . .
H1 H 0.191845 0.876627 0.959564 0.030 Uiso 1 1 calc R U . . .

loop_
_atom_site_aniso_label
_atom_site_aniso_U_11
_atom_site_aniso_U_22
_atom_site_aniso_U_33
_atom_site_aniso_U_23
_atom_site_aniso_U_13
_atom_site_aniso_U_12
V1 0.0201(2) 0.0221(2) 0.0223(2) 0.00638(18) 0.00405(17) 0.01136(19)
N1 0.0295(13) 0.0244(12) 0.0264(13) 0.0063(10) 0.0028(10) 0.0150(11)
N2 0.0329(13) 0.0238(12) 0.0210(12) 0.0055(10) 0.0026(10) 0.0154(11)
N3 0.0238(12) 0.0263(12) 0.0243(12) 0.0095(10) 0.0055(9) 0.0153(10)
N4 0.0242(12) 0.0244(12) 0.0232(12) 0.0059(10) 0.0027(9) 0.0129(10)
N5 0.0223(12) 0.0264(12) 0.0232(12) 0.0052(10) 0.0040(9) 0.0119(10)
N6 0.0264(13) 0.0254(12) 0.0243(12) 0.0081(10) 0.0081(10) 0.0125(10)
N7 0.057(2) 0.0403(17) 0.0380(17) 0.0225(14) 0.0252(15) 0.0308(15)
N8 0.081(3) 0.102(4) 0.039(2) 0.029(2) 0.022(2) 0.060(3)
N9 0.0253(13) 0.0306(14) 0.0371(15) 0.0125(11) 0.0050(11) 0.0166(11)
N10 0.073(3) 0.042(2) 0.031(2) 0.0099(17) 0.011(2) 0.0406(19)
N10* 0.076(3) 0.045(3) 0.031(3) 0.009(3) 0.010(3) 0.041(3)
C1 0.0415(18) 0.0281(15) 0.0226(15) 0.0045(12) -0.0029(13) 0.0167(14)
C2 0.047(2) 0.0324(17) 0.0297(17) 0.0052(13) -0.0080(14) 0.0218(16)
C3 0.0317(16) 0.0240(14) 0.0315(16) 0.0085(12) 0.0005(13) 0.0141(13)
C4 0.056(2) 0.042(2) 0.0214(15) -0.0008(14) -0.0041(15) 0.0297(18)
C5 0.0367(17) 0.0226(14) 0.0366(17) 0.0035(13) -0.0029(14) 0.0165(13)
C6 0.061(3) 0.0321(18) 0.047(2) 0.0063(16) -0.0135(19) 0.0266(18)
C7 0.0355(18) 0.0297(17) 0.058(2) 0.0118(16) 0.0073(16) 0.0204(15)
C8 0.0382(18) 0.0256(15) 0.0354(17) 0.0064(13) 0.0024(14) 0.0144(14)
C9 0.0283(15) 0.0266(15) 0.0275(15) 0.0021(12) -0.0016(12) 0.0150(13)
C10 0.0268(15) 0.0219(14) 0.0344(16) 0.0063(12) 0.0013(12) 0.0136(12)
C11 0.0219(13) 0.0231(14) 0.0346(16) 0.0079(12) 0.0018(12) 0.0128(12)
C12 0.0440(19) 0.0327(17) 0.0306(17) 0.0029(13) 0.0057(14) 0.0242(15)
C13 0.0311(16) 0.0278(15) 0.0448(19) 0.0170(14) 0.0077(14) 0.0178(13)
C14 0.051(2) 0.0375(19) 0.060(2) 0.0282(18) 0.0274(19) 0.0302(18)
C15 0.0414(19) 0.054(2) 0.0327(17) 0.0179(16) 0.0104(15) 0.0334(18)
C16 0.0324(17) 0.0397(19) 0.053(2) 0.0230(17) 0.0183(16) 0.0233(15)
C17 0.0301(16) 0.0298(16) 0.0360(17) 0.0097(13) 0.0131(13) 0.0134(13)
C18 0.0235(15) 0.0368(18) 0.0421(19) 0.0091(15) 0.0122(14) 0.0092(14)
C19 0.0217(14) 0.0321(16) 0.0304(16) 0.0079(13) 0.0039(12) 0.0087(12)
C20 0.043(2) 0.040(2) 0.044(2) 0.0087(16) 0.0234(17) 0.0167(17)
C21 0.0248(16) 0.048(2) 0.0326(18) -0.0018(16) 0.0002(14) 0.0057(15)
C22 0.029(2) 0.122(5) 0.043(3) -0.002(3) -0.0042(18) 0.008(3)
C23 0.102(5) 0.082(4) 0.066(4) -0.024(3) -0.012(3) 0.051(4)
C24 0.069(4) 0.100(5) 0.030(2) 0.011(3) -0.006(2) -0.010(3)
C25 0.056(2) 0.045(2) 0.044(2) 0.0131(18) 0.0045(19) 0.028(2)
C26 0.076(3) 0.069(3) 0.039(2) 0.024(2) 0.019(2) 0.044(3)
C27 0.071(3) 0.061(3) 0.038(2) 0.014(2) 0.013(2) 0.037(2)
C28 0.077(4) 0.082(4) 0.048(3) 0.015(3) 0.009(2) 0.043(3)
C29 0.124(6) 0.080(4) 0.048(3) 0.018(3) 0.001(3) 0.065(4)
C30 0.120(6) 0.068(4) 0.060(3) 0.032(3) 0.011(3) 0.041(4)
C31 0.117(5) 0.098(5) 0.046(3) 0.039(3) 0.027(3) 0.057(4)
C32 0.103(4) 0.083(4) 0.034(2) 0.014(2) 0.020(3) 0.055(4)
C33 0.095(4) 0.080(3) 0.042(2) 0.025(2) 0.027(2) 0.058(3)
C34 0.099(4) 0.077(4) 0.043(3) 0.006(2) 0.002(3) 0.048(3)
C35 0.094(4) 0.063(3) 0.048(3) 0.022(2) 0.012(3) 0.033(3)
C36 0.0258(14) 0.0236(14) 0.0272(14) 0.0080(11) 0.0037(11) 0.0143(12)
C37 0.0169(13) 0.0356(16) 0.0348(16) 0.0147(13) 0.0038(12) 0.0125(12)
C38 0.0346(18) 0.047(2) 0.0361(18) 0.0061(16) 0.0053(14) 0.0235(16)
C39 0.0374(19) 0.058(2) 0.042(2) 0.0140(18) 0.0146(16) 0.0309(18)
C40 0.0314(18) 0.059(2) 0.048(2) 0.0304(19) 0.0182(16) 0.0243(17)
C41 0.0248(16) 0.0422(19) 0.047(2) 0.0214(16) 0.0093(14) 0.0157(14)
C42 0.0267(16) 0.0381(19) 0.046(2) 0.0123(16) 0.0004(14) 0.0122(14)
C43 0.0257(16) 0.044(2) 0.0414(19) 0.0201(16) 0.0021(14) 0.0148(15)
C44 0.0263(15) 0.0379(18) 0.0345(17) 0.0144(14) 0.0040(13) 0.0145(14)
C45 0.0256(16) 0.042(2) 0.058(2) 0.0194(18) 0.0070(15) 0.0189(15)
C46 0.0235(15) 0.0362(17) 0.0444(19) 0.0179(15) 0.0074(13) 0.0160(14)
C47 0.0427(19) 0.0306(16) 0.0310(17) 0.0106(13) 0.0072(14) 0.0195(15)
C48 0.081(3) 0.047(2) 0.0300(16) 0.0067(16) 0.0098(19) 0.0463(18)
C48* 0.082(3) 0.047(2) 0.0317(18) 0.0065(18) 0.009(2) 0.047(2)
C49 0.087(3) 0.051(2) 0.0307(18) 0.0075(19) 0.006(2) 0.047(2)
C49* 0.086(3) 0.051(3) 0.031(2) 0.006(2) 0.008(3) 0.047(2)
C50 0.091(3) 0.055(2) 0.0334(18) 0.0051(19) 0.003(2) 0.049(2)
C50* 0.090(3) 0.055(3) 0.035(2) 0.005(2) 0.007(3) 0.046(2)
C51 0.092(3) 0.059(2) 0.0367(19) 0.003(2) 0.009(2) 0.046(2)
C51* 0.091(3) 0.057(3) 0.038(3) 0.001(3) 0.012(3) 0.044(3)
C52 0.087(3) 0.055(2) 0.0386(18) 0.0027(18) 0.012(2) 0.046(2)
C52* 0.089(3) 0.056(3) 0.040(2) 0.001(2) 0.011(2) 0.044(2)
C53 0.086(3) 0.051(2) 0.039(2) 0.0038(19) 0.008(2) 0.052(2)
C53* 0.088(3) 0.054(3) 0.040(3) 0.002(3) 0.010(3) 0.048(3)
C54 0.088(3) 0.050(2) 0.0384(19) 0.0043(17) 0.006(2) 0.047(2)
C54* 0.087(3) 0.052(2) 0.038(2) 0.0026(19) 0.009(2) 0.048(2)
C55 0.083(3) 0.048(2) 0.033(2) 0.0064(17) 0.009(2) 0.047(2)
C55* 0.085(3) 0.050(2) 0.033(2) 0.006(2) 0.008(3) 0.047(3)
C56 0.093(3) 0.053(2) 0.040(2) -0.004(2) 0.004(2) 0.047(2)
C56* 0.091(3) 0.054(2) 0.036(2) 0.002(2) 0.007(2) 0.047(2)
C57 0.084(3) 0.051(2) 0.035(2) 0.003(2) 0.013(2) 0.043(2)
C57* 0.085(3) 0.052(3) 0.036(2) 0.002(2) 0.013(2) 0.046(2)
B1 0.0305(17) 0.0249(16) 0.0221(15) 0.0057(13) 0.0047(13) 0.0153(14)

loop_
_geom_bond_atom_site_label_1
_geom_bond_atom_site_label_2
_geom_bond_distance
_geom_bond_site_symmetry_2
_geom_bond_publ_flag
V1 N1 2.253(3) . ?
V1 N3 2.295(3) . ?
V1 N5 2.256(3) . ?
V1 N7 2.125(3) . ?
V1 C36 2.168(3) . ?
V1 C47 2.146(3) . ?
N1 N2 1.380(4) . ?
N1 C3 1.352(4) . ?
N2 C1 1.352(4) . ?
N2 B1 1.539(4) . ?
N3 N4 1.386(3) . ?
N3 C11 1.351(4) . ?
N4 C9 1.351(4) . ?
N4 B1 1.529(4) . ?
N5 N6 1.386(3) . ?
N5 C19 1.347(4) . ?
N6 C17 1.358(4) . ?
N6 B1 1.537(4) . ?
N7 C25 1.145(5) . ?
N8 C25 1.278(6) . ?
N8 C26 1.478(6) . ?
N9 C36 1.152(4) . ?
N9 C37 1.453(4) . ?
N10 C47 1.158(7) . ?
N10 C48 1.449(6) . ?
N10* C47 1.190(14) . ?
N10* C48* 1.453(9) . ?
C1 C2 1.369(5) . ?
C1 C4 1.487(5) . ?
C2 C3 1.406(5) . ?
C3 C5 1.527(4) . ?
C5 C6 1.540(5) . ?
C5 C7 1.521(5) . ?
C5 C8 1.535(5) . ?
C9 C10 1.373(5) . ?
C9 C12 1.502(5) . ?
C10 C11 1.406(4) . ?
C11 C13 1.505(5) . ?
C13 C14 1.532(5) . ?
C13 C15 1.539(5) . ?
C13 C16 1.535(4) . ?
C17 C18 1.368(5) . ?
C17 C20 1.489(5) . ?
C18 C19 1.399(5) . ?
C19 C21 1.527(5) . ?
C21 C22 1.512(6) . ?
C21 C23 1.542(8) . ?
C21 C24 1.480(7) . ?
C26 C27 1.530(7) . ?
C26 C33 1.538(6) . ?
C26 C35 1.532(7) . ?
C27 C28 1.534(7) . ?
C28 C29 1.533(8) . ?
C28 C34 1.538(7) . ?
C29 C30 1.506(10) . ?
C30 C31 1.529(9) . ?
C30 C35 1.534(8) . ?
C31 C32 1.522(9) . ?
C32 C33 1.535(7) . ?
C32 C34 1.514(9) . ?
C37 C38 1.528(5) . ?
C37 C44 1.535(4) . ?
C37 C46 1.536(5) . ?
C38 C39 1.539(5) . ?
C39 C40 1.533(6) . ?
C39 C45 1.528(6) . ?
C40 C41 1.518(6) . ?
C41 C42 1.533(5) . ?
C41 C46 1.542(4) . ?
C42 C43 1.535(5) . ?
C43 C44 1.549(5) . ?
C43 C45 1.511(6) . ?
C48 C49 1.533(12) . ?
C48 C55 1.527(11) . ?
C48 C57 1.538(11) . ?
C48* C49* 1.54(2) . ?
C48* C55* 1.58(2) . ?
C48* C57* 1.51(2) . ?
C49 C50 1.533(10) . ?
C49* C50* 1.57(2) . ?
C50 C51 1.516(13) . ?
C50 C56 1.547(12) . ?
C50* C51* 1.52(3) . ?
C50* C56* 1.56(2) . ?
C51 C52 1.523(11) . ?
C51* C52* 1.51(2) . ?
C52 C53 1.531(11) . ?
C52 C57 1.532(9) . ?
C52* C53* 1.48(2) . ?
C52* C57* 1.559(19) . ?
C53 C54 1.506(12) . ?
C53* C54* 1.51(3) . ?
C54 C55 1.555(9) . ?
C54 C56 1.542(10) . ?
C54* C55* 1.53(2) . ?
C54* C56* 1.57(2) . ?

loop_
_geom_angle_atom_site_label_1
_geom_angle_atom_site_label_2
_geom_angle_atom_site_label_3
_geom_angle
_geom_angle_site_symmetry_1
_geom_angle_site_symmetry_3
_geom_angle_publ_flag
N1 V1 N3 96.91(9) . . ?
N1 V1 N5 82.96(10) . . ?
N5 V1 N3 84.09(9) . . ?
N7 V1 N1 167.52(11) . . ?
N7 V1 N3 93.10(11) . . ?
N7 V1 N5 105.55(12) . . ?
N7 V1 C36 87.26(13) . . ?
N7 V1 C47 76.67(12) . . ?
C36 V1 N1 85.43(11) . . ?
C36 V1 N3 89.32(10) . . ?
C36 V1 N5 165.85(11) . . ?
C47 V1 N1 93.13(11) . . ?
C47 V1 N3 169.74(11) . . ?
C47 V1 N5 99.33(12) . . ?
C47 V1 C36 89.32(13) . . ?
N2 N1 V1 107.83(17) . . ?
C3 N1 V1 140.7(2) . . ?
C3 N1 N2 106.0(2) . . ?
N1 N2 B1 120.6(2) . . ?
C1 N2 N1 110.5(3) . . ?
C1 N2 B1 127.8(3) . . ?
N4 N3 V1 110.86(17) . . ?
C11 N3 V1 143.2(2) . . ?
C11 N3 N4 105.9(2) . . ?
N3 N4 B1 121.8(2) . . ?
C9 N4 N3 110.6(3) . . ?
C9 N4 B1 127.4(3) . . ?
N6 N5 V1 109.74(18) . . ?
C19 N5 V1 144.5(2) . . ?
C19 N5 N6 105.4(2) . . ?
N5 N6 B1 123.5(2) . . ?
C17 N6 N5 110.3(3) . . ?
C17 N6 B1 126.0(3) . . ?
C25 N7 V1 153.6(3) . . ?
C25 N8 C26 122.1(4) . . ?
C36 N9 C37 178.4(3) . . ?
C47 N10 C48 177.1(11) . . ?
C47 N10* C48* 161(2) . . ?
N2 C1 C2 107.4(3) . . ?
N2 C1 C4 123.3(3) . . ?
C2 C1 C4 129.3(3) . . ?
C1 C2 C3 106.8(3) . . ?
N1 C3 C2 109.1(3) . . ?
N1 C3 C5 125.1(3) . . ?
C2 C3 C5 125.4(3) . . ?
C3 C5 C6 109.3(3) . . ?
C3 C5 C8 108.8(3) . . ?
C7 C5 C3 112.6(3) . . ?
C7 C5 C6 106.5(3) . . ?
C7 C5 C8 112.1(3) . . ?
C8 C5 C6 107.4(3) . . ?
N4 C9 C10 107.4(3) . . ?
N4 C9 C12 123.8(3) . . ?
C10 C9 C12 128.8(3) . . ?
C9 C10 C11 106.8(3) . . ?
N3 C11 C10 109.3(3) . . ?
N3 C11 C13 126.7(3) . . ?
C10 C11 C13 123.8(3) . . ?
C11 C13 C14 109.9(3) . . ?
C11 C13 C15 109.7(3) . . ?
C11 C13 C16 112.0(3) . . ?
C14 C13 C15 108.4(3) . . ?
C14 C13 C16 106.6(3) . . ?
C16 C13 C15 110.3(3) . . ?
N6 C17 C18 107.7(3) . . ?
N6 C17 C20 123.7(3) . . ?
C18 C17 C20 128.5(3) . . ?
C17 C18 C19 106.3(3) . . ?
N5 C19 C18 110.4(3) . . ?
N5 C19 C21 124.7(3) . . ?
C18 C19 C21 124.9(3) . . ?
C19 C21 C23 107.8(4) . . ?
C22 C21 C19 110.2(3) . . ?
C22 C21 C23 105.7(5) . . ?
C24 C21 C19 111.9(4) . . ?
C24 C21 C22 110.9(5) . . ?
C24 C21 C23 110.1(5) . . ?
N7 C25 N8 176.3(5) . . ?
N8 C26 C27 112.6(4) . . ?
N8 C26 C33 107.4(4) . . ?
N8 C26 C35 110.0(5) . . ?
C27 C26 C33 109.3(4) . . ?
C27 C26 C35 108.7(4) . . ?
C35 C26 C33 108.9(4) . . ?
C26 C27 C28 109.9(4) . . ?
C27 C28 C34 108.6(5) . . ?
C29 C28 C27 110.3(5) . . ?
C29 C28 C34 109.1(5) . . ?
C30 C29 C28 109.1(5) . . ?
C29 C30 C31 109.4(6) . . ?
C29 C30 C35 109.8(5) . . ?
C31 C30 C35 109.7(5) . . ?
C32 C31 C30 109.9(4) . . ?
C31 C32 C33 109.7(5) . . ?
C34 C32 C31 108.7(5) . . ?
C34 C32 C33 109.5(4) . . ?
C32 C33 C26 109.8(4) . . ?
C32 C34 C28 110.2(5) . . ?
C26 C35 C30 110.1(5) . . ?
N9 C36 V1 178.9(3) . . ?
N9 C37 C38 108.8(3) . . ?
N9 C37 C44 109.4(3) . . ?
N9 C37 C46 108.5(2) . . ?
C38 C37 C44 110.6(3) . . ?
C38 C37 C46 110.0(3) . . ?
C44 C37 C46 109.5(3) . . ?
C37 C38 C39 108.1(3) . . ?
C40 C39 C38 110.0(3) . . ?
C45 C39 C38 109.6(3) . . ?
C45 C39 C40 109.6(3) . . ?
C41 C40 C39 110.1(3) . . ?
C40 C41 C42 109.4(3) . . ?
C40 C41 C46 108.6(3) . . ?
C42 C41 C46 109.3(3) . . ?
C41 C42 C43 109.4(3) . . ?
C42 C43 C44 108.9(3) . . ?
C45 C43 C42 110.5(3) . . ?
C45 C43 C44 110.1(3) . . ?
C37 C44 C43 108.1(3) . . ?
C43 C45 C39 109.3(3) . . ?
C37 C46 C41 109.4(3) . . ?
N10 C47 V1 163.9(6) . . ?
N10* C47 V1 167.6(12) . . ?
N10 C48 C49 108.4(7) . . ?
N10 C48 C55 111.1(7) . . ?
N10 C48 C57 107.5(7) . . ?
C49 C48 C57 110.8(7) . . ?
C55 C48 C49 109.3(6) . . ?
C55 C48 C57 109.7(7) . . ?
N10* C48* C49* 108.0(14) . . ?
N10* C48* C55* 106.7(14) . . ?
N10* C48* C57* 109.9(13) . . ?
C49* C48* C55* 111.0(13) . . ?
C57* C48* C49* 111.1(14) . . ?
C57* C48* C55* 110.0(14) . . ?
C50 C49 C48 108.0(7) . . ?
C48* C49* C50* 107.3(14) . . ?
C49 C50 C56 107.7(6) . . ?
C51 C50 C49 111.1(7) . . ?
C51 C50 C56 112.4(7) . . ?
C51* C50* C49* 111.0(13) . . ?
C51* C50* C56* 107.2(15) . . ?
C56* C50* C49* 107.9(14) . . ?
C50 C51 C52 108.6(7) . . ?
C52* C51* C50* 111.2(14) . . ?
C51 C52 C53 110.6(7) . . ?
C51 C52 C57 108.7(6) . . ?
C53 C52 C57 108.6(6) . . ?
C51* C52* C57* 109.0(13) . . ?
C53* C52* C51* 111.1(15) . . ?
C53* C52* C57* 109.3(14) . . ?
C54 C53 C52 110.4(6) . . ?
C52* C53* C54* 110.5(14) . . ?
C53 C54 C55 110.5(7) . . ?
C53 C54 C56 109.9(7) . . ?
C56 C54 C55 109.0(6) . . ?
C53* C54* C55* 110.2(14) . . ?
C53* C54* C56* 110.1(15) . . ?
C55* C54* C56* 108.2(14) . . ?
C48 C55 C54 107.8(6) . . ?
C54* C55* C48* 106.9(13) . . ?
C54 C56 C50 107.6(7) . . ?
C50* C56* C54* 109.8(13) . . ?
C52 C57 C48 109.5(7) . . ?
C48* C57* C52* 108.3(14) . . ?
N4 B1 N2 111.5(3) . . ?
N4 B1 N6 110.2(3) . . ?
N6 B1 N2 110.7(2) . . ?

_shelx_res_file                  
;
TITL 9875.res in P-1
    9875.res
    created by SHELXL-2018/3 at 12:19:34 on 29-Nov-2021
REM Old TITL 9875 in P-1
REM SHELXT solution in P-1
REM R1 0.187, Rweak 0.034, Alpha 0.108, Orientation as input
REM Formula found by SHELXT: C125 B6 N22 O6 V2
CELL 0.71073 11.910789 12.605128 24.037915 104.5687 90.2187 118.1535
ZERR 2 0.000246 0.000237 0.000525 0.0018 0.0018 0.002
LATT 1
SFAC C H B N V
UNIT 114 170 2 20 2
SIMU 0.005 0.01 2 C48 C49 C55 C57 C53 C50 C54 C51 C52 C56 C48* C49* C55* =
 C57* C53* C50* C54* C51* C52* C56* N10 N10*
DFIX 1.45 0.01 N10* C48* N10 C48
DANG 2.43 0.01 N10 C57 N10* C57* N10 C55 N10 C49 N10* C49* N10* C55*

L.S. 20 0 85
PLAN  10
SIZE 0.33 0.23 0.03
TEMP -173.15
ABIN
fmap 2
acta
REM <olex2.extras>
REM <HklSrc "%.\\9875.hkl">
REM </olex2.extras>

WGHT    0.081900    8.079200
FVAR       0.34219
V1    5    0.306905    0.760050    0.805082    11.00000    0.02011    0.02209 =
         0.02230    0.00638    0.00405    0.01136
N1    4    0.328914    0.718930    0.889179    11.00000    0.02953    0.02442 =
         0.02644    0.00629    0.00285    0.01503
N2    4    0.313403    0.803427    0.933064    11.00000    0.03293    0.02377 =
         0.02099    0.00545    0.00256    0.01541
N3    4    0.330596    0.956202    0.845357    11.00000    0.02382    0.02631 =
         0.02430    0.00949    0.00550    0.01533
N4    4    0.284232    0.963913    0.898173    11.00000    0.02417    0.02444 =
         0.02319    0.00592    0.00265    0.01291
N5    4    0.101453    0.692689    0.821854    11.00000    0.02234    0.02641 =
         0.02319    0.00524    0.00400    0.01188
N6    4    0.099320    0.744517    0.879724    11.00000    0.02638    0.02537 =
         0.02434    0.00809    0.00809    0.01247
N7    4    0.308594    0.777643    0.719428    11.00000    0.05671    0.04035 =
         0.03797    0.02253    0.02520    0.03085
N8    4    0.377554    0.753144    0.624616    11.00000    0.08145    0.10184 =
         0.03894    0.02931    0.02178    0.05977
N9    4    0.624640    0.887471    0.814856    11.00000    0.02529    0.03058 =
         0.03708    0.01254    0.00499    0.01663
PART 1
N10   4    0.286243    0.506372    0.715364    10.67000    0.07288    0.04205 =
         0.03077    0.00994    0.01059    0.04064
PART 2
N10*  4    0.293346    0.502556    0.718291    10.33000    0.07571    0.04453 =
         0.03137    0.00887    0.01018    0.04143
PART 0
C1    1    0.370783    0.816460    0.984846    11.00000    0.04153    0.02814 =
         0.02257    0.00455   -0.00294    0.01667
C2    1    0.422223    0.737709    0.975088    11.00000    0.04702    0.03242 =
         0.02967    0.00517   -0.00800    0.02183
AFIX  43
H2    2    0.468983    0.727093    1.003341    11.00000   -1.20000
AFIX   0
C3    1    0.392589    0.675566    0.915249    11.00000    0.03169    0.02396 =
         0.03153    0.00851    0.00047    0.01413
C4    1    0.371662    0.901938    1.040423    11.00000    0.05585    0.04236 =
         0.02140   -0.00076   -0.00407    0.02972
AFIX 137
H4A   2    0.403145    0.986296    1.036174    11.00000   -1.50000
H4B   2    0.428275    0.905501    1.071357    11.00000   -1.50000
H4C   2    0.284146    0.870354    1.050369    11.00000   -1.50000
AFIX   0
C5    1    0.412990    0.564955    0.885634    11.00000    0.03670    0.02259 =
         0.03662    0.00348   -0.00288    0.01646
C6    1    0.466131    0.528683    0.931944    11.00000    0.06130    0.03208 =
         0.04724    0.00630   -0.01354    0.02661
AFIX 137
H6A   2    0.545016    0.602241    0.954690    11.00000   -1.50000
H6B   2    0.485270    0.461819    0.912857    11.00000   -1.50000
H6C   2    0.401917    0.498912    0.957747    11.00000   -1.50000
AFIX   0
C7    1    0.510909    0.596512    0.843596    11.00000    0.03550    0.02971 =
         0.05763    0.01175    0.00731    0.02037
AFIX 137
H7A   2    0.482324    0.622741    0.813834    11.00000   -1.50000
H7B   2    0.518969    0.522215    0.825027    11.00000   -1.50000
H7C   2    0.594530    0.664915    0.864839    11.00000   -1.50000
AFIX   0
C8    1    0.282336    0.451447    0.855953    11.00000    0.03815    0.02559 =
         0.03543    0.00636    0.00238    0.01436
AFIX 137
H8A   2    0.225703    0.427837    0.885283    11.00000   -1.50000
H8B   2    0.294687    0.380674    0.835700    11.00000   -1.50000
H8C   2    0.243176    0.473340    0.827920    11.00000   -1.50000
AFIX   0
C9    1    0.296897    1.079063    0.921330    11.00000    0.02831    0.02655 =
         0.02749    0.00214   -0.00159    0.01503
C10   1    0.352508    1.148329    0.883505    11.00000    0.02684    0.02190 =
         0.03442    0.00633    0.00128    0.01360
AFIX  43
H10   2    0.374034    1.233222    0.888360    11.00000   -1.20000
AFIX   0
C11   1    0.371465    1.069458    0.836212    11.00000    0.02185    0.02310 =
         0.03455    0.00792    0.00177    0.01282
C12   1    0.255145    1.117537    0.978283    11.00000    0.04400    0.03273 =
         0.03058    0.00291    0.00565    0.02421
AFIX 137
H12A  2    0.164965    1.056936    0.978006    11.00000   -1.50000
H12B  2    0.264248    1.201163    0.984090    11.00000   -1.50000
H12C  2    0.308978    1.119618    1.009916    11.00000   -1.50000
AFIX   0
C13   1    0.420307    1.105824    0.782541    11.00000    0.03106    0.02780 =
         0.04480    0.01697    0.00768    0.01783
C14   1    0.476155    1.247593    0.793473    11.00000    0.05122    0.03746 =
         0.05963    0.02818    0.02736    0.03019
AFIX 137
H14A  2    0.409087    1.270302    0.803463    11.00000   -1.50000
H14B  2    0.507603    1.270570    0.758342    11.00000   -1.50000
H14C  2    0.547510    1.292622    0.825609    11.00000   -1.50000
AFIX   0
C15   1    0.308564    1.037513    0.731999    11.00000    0.04138    0.05364 =
         0.03269    0.01787    0.01037    0.03341
AFIX 137
H15A  2    0.272207    0.946522    0.724145    11.00000   -1.50000
H15B  2    0.340493    1.062046    0.697227    11.00000   -1.50000
H15C  2    0.241842    1.060474    0.742444    11.00000   -1.50000
AFIX   0
C16   1    0.529164    1.076839    0.765723    11.00000    0.03236    0.03966 =
         0.05296    0.02304    0.01826    0.02328
AFIX 137
H16A  2    0.601626    1.124549    0.797373    11.00000   -1.50000
H16B  2    0.557421    1.100690    0.730385    11.00000   -1.50000
H16C  2    0.497965    0.986769    0.758670    11.00000   -1.50000
AFIX   0
C17   1   -0.023714    0.697097    0.891381    11.00000    0.03009    0.02984 =
         0.03601    0.00970    0.01314    0.01335
C18   1   -0.102817    0.613013    0.841238    11.00000    0.02346    0.03682 =
         0.04207    0.00915    0.01219    0.00919
AFIX  43
H18   2   -0.194009    0.564926    0.836126    11.00000   -1.20000
AFIX   0
C19   1   -0.022644    0.611954    0.798984    11.00000    0.02170    0.03206 =
         0.03044    0.00791    0.00388    0.00871
C20   1   -0.059020    0.732060    0.949892    11.00000    0.04301    0.04010 =
         0.04402    0.00866    0.02344    0.01667
AFIX 137
H20A  2   -0.011133    0.719553    0.978526    11.00000   -1.50000
H20B  2   -0.151561    0.679168    0.949186    11.00000   -1.50000
H20C  2   -0.037606    0.820473    0.960476    11.00000   -1.50000
AFIX   0
C21   1   -0.068822    0.530516    0.735923    11.00000    0.02481    0.04837 =
         0.03263   -0.00182    0.00020    0.00571
C22   1   -0.211692    0.479971    0.721076    11.00000    0.02899    0.12167 =
         0.04266   -0.00201   -0.00417    0.00844
AFIX 137
H22A  2   -0.230520    0.549695    0.730811    11.00000   -1.50000
H22B  2   -0.258794    0.421149    0.743343    11.00000   -1.50000
H22C  2   -0.238349    0.436314    0.679453    11.00000   -1.50000
AFIX   0
C23   1   -0.051764    0.414559    0.730311    11.00000    0.10154    0.08220 =
         0.06618   -0.02367   -0.01156    0.05102
AFIX 137
H23A  2   -0.102078    0.368100    0.756629    11.00000   -1.50000
H23B  2    0.039380    0.441792    0.740505    11.00000   -1.50000
H23C  2   -0.081754    0.360080    0.690232    11.00000   -1.50000
AFIX   0
C24   1    0.003594    0.599695    0.695154    11.00000    0.06907    0.09993 =
         0.03040    0.01134   -0.00551   -0.00959
AFIX 137
H24A  2   -0.017140    0.540874    0.656291    11.00000   -1.50000
H24B  2    0.096109    0.640376    0.708384    11.00000   -1.50000
H24C  2   -0.020248    0.663634    0.693796    11.00000   -1.50000
AFIX   0
C25   1    0.338718    0.766866    0.674066    11.00000    0.05590    0.04509 =
         0.04429    0.01306    0.00445    0.02781
C26   1    0.313402    0.756527    0.572862    11.00000    0.07576    0.06875 =
         0.03881    0.02401    0.01860    0.04369
C27   1    0.169842    0.710813    0.574580    11.00000    0.07129    0.06050 =
         0.03762    0.01432    0.01252    0.03652
AFIX  23
H27A  2    0.158161    0.764891    0.609153    11.00000   -1.20000
H27B  2    0.126737    0.623765    0.577512    11.00000   -1.20000
AFIX   0
C28   1    0.109064    0.715025    0.519363    11.00000    0.07699    0.08190 =
         0.04766    0.01486    0.00873    0.04281
AFIX  13
H28   2    0.015250    0.685068    0.520633    11.00000   -1.20000
AFIX   0
C29   1    0.175130    0.849331    0.514148    11.00000    0.12411    0.07959 =
         0.04752    0.01751    0.00129    0.06496
AFIX  23
H29A  2    0.135598    0.851312    0.478386    11.00000   -1.20000
H29B  2    0.164074    0.905807    0.547867    11.00000   -1.20000
AFIX   0
C30   1    0.316182    0.893229    0.512100    11.00000    0.11997    0.06813 =
         0.06036    0.03157    0.01114    0.04054
AFIX  13
H30   2    0.359624    0.981017    0.508957    11.00000   -1.20000
AFIX   0
C31   1    0.332145    0.807063    0.459157    11.00000    0.11738    0.09837 =
         0.04633    0.03893    0.02692    0.05744
AFIX  23
H31A  2    0.292358    0.808561    0.423330    11.00000   -1.20000
H31B  2    0.424785    0.837326    0.456840    11.00000   -1.20000
AFIX   0
C32   1    0.268426    0.673403    0.463888    11.00000    0.10340    0.08347 =
         0.03419    0.01441    0.02037    0.05542
AFIX  13
H32   2    0.279074    0.617311    0.429203    11.00000   -1.20000
AFIX   0
C33   1    0.330376    0.671022    0.519372    11.00000    0.09463    0.08024 =
         0.04218    0.02527    0.02721    0.05793
AFIX  23
H33A  2    0.423127    0.700355    0.517855    11.00000   -1.20000
H33B  2    0.289516    0.583985    0.522264    11.00000   -1.20000
AFIX   0
C34   1    0.126700    0.628695    0.466468    11.00000    0.09855    0.07731 =
         0.04252    0.00611    0.00180    0.04843
AFIX  23
H34A  2    0.083750    0.541584    0.469316    11.00000   -1.20000
H34B  2    0.086279    0.628891    0.430457    11.00000   -1.20000
AFIX   0
C35   1    0.377543    0.890623    0.567626    11.00000    0.09396    0.06252 =
         0.04759    0.02219    0.01192    0.03301
AFIX  23
H35A  2    0.470694    0.921658    0.566603    11.00000   -1.20000
H35B  2    0.367426    0.946662    0.601885    11.00000   -1.20000
AFIX   0
C36   1    0.514480    0.843201    0.812077    11.00000    0.02583    0.02356 =
         0.02718    0.00802    0.00370    0.01433
C37   1    0.763583    0.945828    0.817646    11.00000    0.01688    0.03562 =
         0.03482    0.01471    0.00379    0.01252
C38   1    0.795768    0.878238    0.763261    11.00000    0.03462    0.04652 =
         0.03609    0.00607    0.00530    0.02346
AFIX  23
H38A  2    0.756999    0.882918    0.728071    11.00000   -1.20000
H38B  2    0.760888    0.788645    0.761263    11.00000   -1.20000
AFIX   0
C39   1    0.943140    0.942667    0.766511    11.00000    0.03744    0.05769 =
         0.04155    0.01397    0.01460    0.03089
AFIX  13
H39   2    0.966053    0.899944    0.731068    11.00000   -1.20000
AFIX   0
C40   1    0.996908    1.081348    0.769558    11.00000    0.03135    0.05886 =
         0.04829    0.03040    0.01820    0.02431
AFIX  23
H40A  2    1.091465    1.121801    0.770674    11.00000   -1.20000
H40B  2    0.959727    1.087859    0.734480    11.00000   -1.20000
AFIX   0
C41   1    0.964277    1.148355    0.823397    11.00000    0.02478    0.04217 =
         0.04726    0.02138    0.00927    0.01571
AFIX  13
H41   2    0.999497    1.238736    0.825182    11.00000   -1.20000
AFIX   0
C42   1    1.022335    1.138242    0.877588    11.00000    0.02667    0.03809 =
         0.04551    0.01231    0.00043    0.01224
AFIX  23
H42A  2    1.000348    1.180793    0.912845    11.00000   -1.20000
H42B  2    1.117227    1.179989    0.880134    11.00000   -1.20000
AFIX   0
C43   1    0.968944    0.999175    0.874016    11.00000    0.02567    0.04399 =
         0.04139    0.02006    0.00206    0.01483
AFIX  13
H43   2    1.007777    0.992993    0.909212    11.00000   -1.20000
AFIX   0
C44   1    0.821127    0.937183    0.872504    11.00000    0.02632    0.03786 =
         0.03455    0.01438    0.00395    0.01451
AFIX  23
H44A  2    0.785252    0.848146    0.871783    11.00000   -1.20000
H44B  2    0.799815    0.981165    0.907524    11.00000   -1.20000
AFIX   0
C45   1    1.001616    0.932749    0.820373    11.00000    0.02557    0.04240 =
         0.05791    0.01939    0.00695    0.01895
AFIX  23
H45A  2    0.967074    0.843298    0.818580    11.00000   -1.20000
H45B  2    1.096196    0.971631    0.821924    11.00000   -1.20000
AFIX   0
C46   1    0.816639    1.084505    0.820322    11.00000    0.02350    0.03623 =
         0.04443    0.01788    0.00737    0.01601
AFIX  23
H46A  2    0.793435    1.127477    0.854987    11.00000   -1.20000
H46B  2    0.778426    1.090599    0.785403    11.00000   -1.20000
AFIX   0
C47   1    0.288666    0.585627    0.753156    11.00000    0.04270    0.03059 =
         0.03100    0.01065    0.00719    0.01953
PART 1
C48   1    0.285359    0.411480    0.666302    10.67000    0.08122    0.04686 =
         0.03002    0.00672    0.00983    0.04630
PART 2
C48*  1    0.322364    0.435010    0.667123    10.33000    0.08196    0.04736 =
         0.03171    0.00650    0.00924    0.04677
PART 1
C49   1    0.210860    0.406102    0.612560    10.67000    0.08745    0.05110 =
         0.03066    0.00755    0.00599    0.04709
AFIX  23
H49A  2    0.119533    0.377065    0.617659    10.67000   -1.20000
H49B  2    0.247859    0.490603    0.606776    10.67000   -1.20000
AFIX   0
PART 2
C49*  1    0.254171    0.436800    0.613202    10.33000    0.08597    0.05132 =
         0.03110    0.00558    0.00821    0.04676
AFIX  23
H49C  2    0.285676    0.524382    0.612378    10.33000   -1.20000
H49D  2    0.160141    0.396826    0.613861    10.33000   -1.20000
AFIX   0
PART 1
C50   1    0.220967    0.314373    0.559905    10.67000    0.09142    0.05504 =
         0.03342    0.00511    0.00315    0.04873
AFIX  13
H50   2    0.174583    0.312071    0.524481    10.67000   -1.20000
AFIX   0
PART 2
C50*  1    0.285029    0.362224    0.558527    10.33000    0.08967    0.05542 =
         0.03452    0.00459    0.00728    0.04584
AFIX  13
H50*  2    0.244077    0.362512    0.522212    10.33000   -1.20000
AFIX   0
PART 1
C51   1    0.360113    0.356287    0.551433    10.67000    0.09175    0.05864 =
         0.03670    0.00290    0.00882    0.04583
AFIX  23
H51A  2    0.401237    0.441699    0.546502    10.67000   -1.20000
H51B  2    0.364538    0.298340    0.516167    10.67000   -1.20000
AFIX   0
PART 2
C51*  1    0.429155    0.417228    0.558717    10.33000    0.09120    0.05749 =
         0.03776    0.00114    0.01205    0.04414
AFIX  23
H51C  2    0.445993    0.367321    0.524263    10.33000   -1.20000
H51D  2    0.466471    0.504348    0.556206    10.33000   -1.20000
AFIX   0
PART 1
C52   1    0.430030    0.356253    0.604617    10.67000    0.08731    0.05454 =
         0.03863    0.00272    0.01219    0.04624
AFIX  13
H52   2    0.521470    0.381232    0.599238    10.67000   -1.20000
AFIX   0
PART 2
C52*  1    0.493144    0.417395    0.613089    10.33000    0.08909    0.05605 =
         0.03953    0.00059    0.01125    0.04407
AFIX  13
H52*  2    0.588117    0.456885    0.612487    10.33000   -1.20000
AFIX   0
PART 1
C53   1    0.364159    0.225988    0.614345    10.67000    0.08626    0.05090 =
         0.03873    0.00378    0.00832    0.05215
AFIX  23
H53A  2    0.366380    0.163963    0.580280    10.67000   -1.20000
H53B  2    0.411111    0.227500    0.648865    10.67000   -1.20000
AFIX   0
PART 2
C53*  1    0.443990    0.287840    0.617120    10.33000    0.08762    0.05406 =
         0.04044    0.00210    0.00980    0.04809
AFIX  23
H53C  2    0.487119    0.290435    0.653114    10.33000   -1.20000
H53D  2    0.464074    0.238613    0.583645    10.33000   -1.20000
AFIX   0
PART 1
C54   1    0.226664    0.187400    0.623238    10.67000    0.08849    0.04965 =
         0.03841    0.00433    0.00610    0.04725
AFIX  13
H54   2    0.185434    0.102255    0.629491    10.67000   -1.20000
AFIX   0
PART 2
C54*  1    0.300607    0.225012    0.617496    10.33000    0.08729    0.05190 =
         0.03797    0.00262    0.00864    0.04805
AFIX  13
H54*  2    0.268515    0.136527    0.618363    10.33000   -1.20000
AFIX   0
PART 1
C55   1    0.220844    0.282591    0.677073    10.67000    0.08317    0.04770 =
         0.03316    0.00641    0.00876    0.04732
AFIX  23
H55A  2    0.130258    0.256977    0.682613    10.67000   -1.20000
H55B  2    0.266276    0.285451    0.712454    10.67000   -1.20000
AFIX   0
PART 2
C55*  1    0.268365    0.296079    0.670814    10.33000    0.08468    0.04986 =
         0.03310    0.00567    0.00773    0.04687
AFIX  23
H55C  2    0.309038    0.296358    0.706883    10.33000   -1.20000
H55D  2    0.174115    0.255635    0.670823    10.33000   -1.20000
AFIX   0
PART 1
C56   1    0.152143    0.182325    0.569149    10.67000    0.09262    0.05294 =
         0.03961   -0.00387    0.00390    0.04738
AFIX  23
H56A  2    0.062110    0.158623    0.575107    10.67000   -1.20000
H56B  2    0.151260    0.119177    0.534692    10.67000   -1.20000
AFIX   0
PART 2
C56*  1    0.231260    0.224828    0.561634    10.33000    0.09107    0.05425 =
         0.03631    0.00163    0.00667    0.04678
AFIX  23
H56C  2    0.245745    0.174307    0.526581    10.33000   -1.20000
H56D  2    0.137465    0.186318    0.562837    10.33000   -1.20000
AFIX   0
PART 1
C57   1    0.426096    0.450550    0.657995    10.67000    0.08377    0.05066 =
         0.03513    0.00308    0.01334    0.04333
AFIX  23
H57A  2    0.469054    0.535639    0.652677    10.67000   -1.20000
H57B  2    0.472550    0.452876    0.692908    10.67000   -1.20000
AFIX   0
PART 2
C57*  1    0.465771    0.495836    0.667075    10.33000    0.08472    0.05180 =
         0.03561    0.00181    0.01304    0.04633
AFIX  23
H57C  2    0.508551    0.498263    0.703125    10.33000   -1.20000
H57D  2    0.499759    0.583103    0.665244    10.33000   -1.20000
AFIX   0
PART 0
B1    3    0.219669    0.850287    0.921765    11.00000    0.03054    0.02495 =
         0.02212    0.00569    0.00465    0.01526
AFIX  13
H1    2    0.191845    0.876627    0.959564    11.00000   -1.20000
AFIX   0
HKLF 4


REM  9875.res in P-1
REM wR2 = 0.2421, GooF = S = 1.099, Restrained GooF = 1.089 for all data
REM R1 = 0.0895 for 12958 Fo > 4sig(Fo) and 0.0996 for all 15113 data
REM 733 parameters refined using 374 restraints

END

WGHT      0.0819      8.0809

REM Highest difference peak  1.241,  deepest hole -0.702,  1-sigma level  0.086
Q1    1   0.3828  1.1165  0.8101  11.00000  0.05    1.24
Q2    1   0.0102  0.4833  0.7086  11.00000  0.05    1.06
Q3    1   0.7464  0.8652  0.7993  11.00000  0.05    0.92
Q4    1   0.9432  1.0026  0.8074  11.00000  0.05    0.83
Q5    1   0.2482  0.7476  0.7016  11.00000  0.05    0.79
Q6    1  -0.3395  0.5101  0.8027  11.00000  0.05    0.62
Q7    1   0.9558  0.9701  0.8302  11.00000  0.05    0.56
Q8    1   0.3137  0.7419  0.7266  11.00000  0.05    0.48
Q9    1   0.8259  1.2294  0.8062  11.00000  0.05    0.48
Q10   1   0.7577  0.9249  0.7794  11.00000  0.05    0.41
;
_shelx_res_checksum              61047
_shelx_fab_file                  
;
    0    0    2     49.01      0.00
    0    0    3     57.65      0.00
    0    0    4    -67.42      0.00
    0    0    5     55.78      0.00
    0    0    6    -32.05      0.00
    0    0    7    -10.19      0.00
    0    0    8     26.83      0.00
    0    0    9    -30.52      0.00
    0    0   10     23.19      0.00
    0    0   11     -2.57      0.00
    0    0   12     -5.85      0.00
    0    0   13     15.45      0.00
    0    0   14    -14.39      0.00
    0    0   15      8.97      0.00
    0    0   16     -0.24      0.00
    0    0   17     -3.11      0.00
    0    0   18     10.36      0.00
    0    0   19     -3.69      0.00
    0    0   20      4.64      0.00
    0    0   21      1.76      0.00
    0    0   22     -2.63      0.00
    0    0   23      3.49      0.00
    0    0   24     -3.88      0.00
    0    0   25      1.92      0.00
    0    0   26     -0.55      0.00
    0    0   27     -0.93      0.00
    0    0   28      1.47      0.00
    0    0   29     -1.14      0.00
    0    0   30      0.85      0.00
    0   -1   31      0.86      0.00
    0   -1   30     -1.22      0.00
    0   -1   29     -0.13      0.00
    0   -1   28      1.06      0.00
    0   -1   27     -3.02      0.00
    0   -1   26      3.59      0.00
    0   -1   25     -1.95      0.00
    0   -1   24      0.75      0.00
    0   -1   23      2.95      0.00
    0   -1   22     -6.65      0.00
    0   -1   21      5.34      0.00
    0   -1   20     -8.51      0.00
    0   -1   19     -2.70      0.00
    0   -1   18      3.00      0.00
    0   -1   17    -12.73      0.00
    0   -1   16     11.93      0.00
    0   -1   15     -6.05      0.00
    0   -1   14     -4.06      0.00
    0   -1   13     16.51      0.00
    0   -1   12    -25.69      0.00
    0   -1   11     19.18      0.00
    0   -1   10     -1.72      0.00
    0   -1    9    -18.55      0.00
    0   -1    8     44.23      0.00
    0   -1    7    -37.47      0.00
    0   -1    6     23.60      0.00
    0   -1    5     15.60      0.00
    0   -1    4    -68.83      0.00
    0   -1    3     36.89      0.00
    0   -1    2    -88.16      0.00
    0    1    0     -2.64      0.00
    0    1    1    -89.34      0.00
    0    1    2     32.82      0.00
    0    1    3    -20.63      0.00
    0    1    4     -5.79      0.00
    0    1    5     28.55      0.00
    0    1    6    -24.03      0.00
    0    1    7     15.95      0.00
    0    1    8     -6.58      0.00
    0    1    9     -9.10      0.00
    0    1   10      6.12      0.00
    0    1   11    -13.41      0.00
    0    1   12      5.63      0.00
    0    1   13     -2.62      0.00
    0    1   14     -2.58      0.00
    0    1   15      5.26      0.00
    0    1   16     -6.30      0.00
    0    1   17      1.12      0.00
    0    1   18     -2.84      0.00
    0    1   19     -2.69      0.00
    0    1   20      0.20      0.00
    0    1   21     -2.30      0.00
    0    1   22      1.10      0.00
    0    1   23      0.19      0.00
    0    1   24     -0.88      0.00
    0    1   25      1.52      0.00
    0    1   26     -0.67      0.00
    0    1   27      0.78      0.00
    0    1   28     -0.43      0.00
    0    1   29      0.29      0.00
    0    1   30     -0.12      0.00
    0   -2   31      0.43      0.00
    0   -2   30     -1.05      0.00
    0   -2   29      2.74      0.00
    0   -2   28     -1.55      0.00
    0   -2   27      0.28      0.00
    0   -2   26      1.15      0.00
    0   -2   25     -4.02      0.00
    0   -2   24      3.92      0.00
    0   -2   23     -2.82      0.00
    0   -2   22      2.39      0.00
    0   -2   21      6.22      0.00
    0   -2   20     -3.24      0.00
    0   -2   19     10.84      0.00
    0   -2   18     -2.93      0.00
    0   -2   17     -1.38      0.00
    0   -2   16      7.55      0.00
    0   -2   15    -13.98      0.00
    0   -2   14      9.10      0.00
    0   -2   13     -0.04      0.00
    0   -2   12    -11.80      0.00
    0   -2   11     17.09      0.00
    0   -2   10    -19.84      0.00
    0   -2    9      2.29      0.00
    0   -2    8      5.67      0.00
    0   -2    7    -21.15      0.00
    0   -2    6     22.26      0.00
    0   -2    5      2.47      0.00
    0   -2    4     14.46      0.00
    0   -2    3     47.37      0.00
    0   -2    2     20.46      0.00
    0   -2    1     40.15      0.00
    0    2    0     23.52      0.00
    0    2    1      5.09      0.00
    0    2    2     10.10      0.00
    0    2    3     -8.51      0.00
    0    2    4      2.37      0.00
    0    2    5     -2.20      0.00
    0    2    6      0.84      0.00
    0    2    7      4.65      0.00
    0    2    8      2.12      0.00
    0    2    9      6.66      0.00
    0    2   10      1.52      0.00
    0    2   11      2.55      0.00
    0    2   12      1.26      0.00
    0    2   13     -2.15      0.00
    0    2   14      1.73      0.00
    0    2   15     -1.50      0.00
    0    2   16      2.51      0.00
    0    2   17      1.37      0.00
    0    2   18      1.11      0.00
    0    2   19      2.52      0.00
    0    2   20     -0.03      0.00
    0    2   21      0.42      0.00
    0    2   22     -0.09      0.00
    0    2   23      0.61      0.00
    0    2   24     -0.78      0.00
    0    2   25     -0.16      0.00
    0    2   26      0.35      0.00
    0    2   27     -0.74      0.00
    0    2   28      0.45      0.00
    0    2   29      0.56      0.00
    0   -3   31     -1.32      0.00
    0   -3   30      0.13      0.00
    0   -3   29      0.00      0.00
    0   -3   28     -1.05      0.00
    0   -3   27      2.10      0.00
    0   -3   26     -1.03      0.00
    0   -3   25      0.99      0.00
    0   -3   24      0.83      0.00
    0   -3   23     -4.11      0.00
    0   -3   22      0.95      0.00
    0   -3   21     -4.52      0.00
    0   -3   20     -3.55      0.00
    0   -3   19      2.04      0.00
    0   -3   18     -4.89      0.00
    0   -3   17      4.23      0.00
    0   -3   16      2.19      0.00
    0   -3   15     -2.88      0.00
    0   -3   14      5.71      0.00
    0   -3   13     -2.59      0.00
    0   -3   12      0.93      0.00
    0   -3   11      5.42      0.00
    0   -3   10     -1.57      0.00
    0   -3    9      3.22      0.00
    0   -3    8      2.43      0.00
    0   -3    7     -5.80      0.00
    0   -3    6     -5.00      0.00
    0   -3    5     -7.48      0.00
    0   -3    4    -26.13      0.00
    0   -3    3    -12.51      0.00
    0   -3    2    -21.20      0.00
    0   -3    1    -18.68      0.00
    0    3    0      0.43      0.00
    0    3    1    -10.09      0.00
    0    3    2      3.17      0.00
    0    3    3      2.28      0.00
    0    3    4     -4.18      0.00
    0    3    5      3.37      0.00
    0    3    6     -4.67      0.00
    0    3    7     -4.28      0.00
    0    3    8     -1.19      0.00
    0    3    9     -5.88      0.00
    0    3   10      0.42      0.00
    0    3   11     -0.78      0.00
    0    3   12     -1.00      0.00
    0    3   13      2.34      0.00
    0    3   14     -1.15      0.00
    0    3   15     -1.10      0.00
    0    3   16      0.22      0.00
    0    3   17     -2.64      0.00
    0    3   18     -0.76      0.00
    0    3   19     -0.49      0.00
    0    3   20     -0.16      0.00
    0    3   21     -0.36      0.00
    0    3   22     -0.33      0.00
    0    3   23      0.59      0.00
    0    3   24     -0.78      0.00
    0    3   25      0.56      0.00
    0    3   26     -0.09      0.00
    0    3   27     -0.74      0.00
    0    3   28     -0.33      0.00
    0   -4   32      0.02      0.00
    0   -4   31      0.23      0.00
    0   -4   30      0.39      0.00
    0   -4   29     -0.85      0.00
    0   -4   28      0.25      0.00
    0   -4   27     -0.61      0.00
    0   -4   26     -0.92      0.00
    0   -4   25      0.72      0.00
    0   -4   24      0.51      0.00
    0   -4   23      0.76      0.00
    0   -4   22      1.76      0.00
    0   -4   21      1.09      0.00
    0   -4   20      0.66      0.00
    0   -4   19      0.87      0.00
    0   -4   18     -1.31      0.00
    0   -4   17     -0.93      0.00
    0   -4   16     -0.03      0.00
    0   -4   15     -2.26      0.00
    0   -4   14      0.37      0.00
    0   -4   13      0.20      0.00
    0   -4   12     -3.47      0.00
    0   -4   11      2.74      0.00
    0   -4   10     -3.27      0.00
    0   -4    9      0.44      0.00
    0   -4    8      2.82      0.00
    0   -4    7     -2.34      0.00
    0   -4    6      9.24      0.00
    0   -4    5      4.94      0.00
    0   -4    4      8.16      0.00
    0   -4    3     13.96      0.00
    0   -4    2      1.93      0.00
    0   -4    1      8.80      0.00
    0    4    0      3.04      0.00
    0    4    1     -3.21      0.00
    0    4    2      4.68      0.00
    0    4    3     -3.39      0.00
    0    4    4      0.37      0.00
    0    4    5      3.59      0.00
    0    4    6     -0.22      0.00
    0    4    7      4.85      0.00
    0    4    8      0.75      0.00
    0    4    9      0.94      0.00
    0    4   10      1.66      0.00
    0    4   11     -1.18      0.00
    0    4   12      0.43      0.00
    0    4   13      0.43      0.00
    0    4   14     -0.21      0.00
    0    4   15      0.51      0.00
    0    4   16      1.62      0.00
    0    4   17     -0.04      0.00
    0    4   18      0.61      0.00
    0    4   19      0.34      0.00
    0    4   20     -0.39      0.00
    0    4   21      0.68      0.00
    0    4   22      0.04      0.00
    0    4   23      0.16      0.00
    0    4   24      0.12      0.00
    0    4   25      0.25      0.00
    0    4   26      0.67      0.00
    0    4   27      0.50      0.00
    0   -5   32      0.00      0.00
    0   -5   31      0.25      0.00
    0   -5   30      0.29      0.00
    0   -5   29      0.17      0.00
    0   -5   28      0.58      0.00
    0   -5   27      0.54      0.00
    0   -5   26     -0.07      0.00
    0   -5   25     -0.52      0.00
    0   -5   24      0.96      0.00
    0   -5   23     -0.85      0.00
    0   -5   22      0.22      0.00
    0   -5   21      0.57      0.00
    0   -5   20     -1.10      0.00
    0   -5   19      0.84      0.00
    0   -5   18     -0.62      0.00
    0   -5   17      0.73      0.00
    0   -5   16      0.65      0.00
    0   -5   15     -0.59      0.00
    0   -5   14      1.92      0.00
    0   -5   13     -1.67      0.00
    0   -5   12      0.74      0.00
    0   -5   11      0.41      0.00
    0   -5   10     -1.53      0.00
    0   -5    9      3.52      0.00
    0   -5    8     -2.38      0.00
    0   -5    7      1.52      0.00
    0   -5    6     -3.00      0.00
    0   -5    5     -4.67      0.00
    0   -5    4     -2.30      0.00
    0   -5    3     -5.63      0.00
    0   -5    2     -2.20      0.00
    0   -5    1     -1.54      0.00
    0    5    0     -0.99      0.00
    0    5    1      0.35      0.00
    0    5    2      0.74      0.00
    0    5    3     -0.21      0.00
    0    5    4     -0.74      0.00
    0    5    5     -1.85      0.00
    0    5    6     -1.23      0.00
    0    5    7     -1.24      0.00
    0    5    8     -0.60      0.00
    0    5    9     -0.49      0.00
    0    5   10     -0.68      0.00
    0    5   11     -0.32      0.00
    0    5   12     -0.42      0.00
    0    5   13      0.24      0.00
    0    5   14     -0.56      0.00
    0    5   15     -0.34      0.00
    0    5   16     -0.02      0.00
    0    5   17     -1.13      0.00
    0    5   18      0.83      0.00
    0    5   19     -0.31      0.00
    0    5   20     -0.84      0.00
    0    5   21      0.43      0.00
    0    5   22     -0.79      0.00
    0    5   23     -0.01      0.00
    0    5   24     -0.45      0.00
    0    5   25     -0.22      0.00
    0   -6   31     -0.43      0.00
    0   -6   30      0.20      0.00
    0   -6   29     -0.95      0.00
    0   -6   28     -0.17      0.00
    0   -6   27      0.28      0.00
    0   -6   26     -0.87      0.00
    0   -6   25     -0.14      0.00
    0   -6   24     -0.75      0.00
    0   -6   23     -1.11      0.00
    0   -6   22      0.18      0.00
    0   -6   21     -0.94      0.00
    0   -6   20      1.58      0.00
    0   -6   19     -0.27      0.00
    0   -6   18      0.41      0.00
    0   -6   17      0.61      0.00
    0   -6   16     -1.54      0.00
    0   -6   15      1.10      0.00
    0   -6   14     -0.76      0.00
    0   -6   13      0.14      0.00
    0   -6   12      1.09      0.00
    0   -6   11     -1.68      0.00
    0   -6   10     -0.20      0.00
    0   -6    9     -1.23      0.00
    0   -6    8     -1.33      0.00
    0   -6    7      2.06      0.00
    0   -6    6     -0.23      0.00
    0   -6    5      3.10      0.00
    0   -6    4      0.95      0.00
    0   -6    3      0.40      0.00
    0   -6    2      1.65      0.00
    0   -6    1     -1.55      0.00
    0    6    0      0.46      0.00
    0    6    1     -0.54      0.00
    0    6    2     -0.19      0.00
    0    6    3      1.16      0.00
    0    6    4      0.81      0.00
    0    6    5      1.44      0.00
    0    6    6     -0.21      0.00
    0    6    7      1.12      0.00
    0    6    8      0.55      0.00
    0    6    9      0.28      0.00
    0    6   10      1.67      0.00
    0    6   11     -0.52      0.00
    0    6   12      0.37      0.00
    0    6   13      0.55      0.00
    0    6   14     -0.76      0.00
    0    6   15      1.54      0.00
    0    6   16     -0.07      0.00
    0    6   17     -0.44      0.00
    0    6   18      1.19      0.00
    0    6   19     -0.29      0.00
    0    6   20      0.80      0.00
    0    6   21      0.29      0.00
    0    6   22      0.49      0.00
    0    6   23      0.11      0.00
    0    6   24     -0.01      0.00
    0   -7   31     -0.02      0.00
    0   -7   30      0.80      0.00
    0   -7   29     -0.39      0.00
    0   -7   28      0.50      0.00
    0   -7   27      0.12      0.00
    0   -7   26      0.79      0.00
    0   -7   25      0.96      0.00
    0   -7   24      0.03      0.00
    0   -7   23      1.82      0.00
    0   -7   22     -1.15      0.00
    0   -7   21     -0.43      0.00
    0   -7   20      0.17      0.00
    0   -7   19     -1.91      0.00
    0   -7   18      0.82      0.00
    0   -7   17     -0.65      0.00
    0   -7   16      0.49      0.00
    0   -7   15     -0.02      0.00
    0   -7   14     -0.01      0.00
    0   -7   13      0.25      0.00
    0   -7   12      0.15      0.00
    0   -7   11      0.49      0.00
    0   -7   10      0.96      0.00
    0   -7    9     -0.31      0.00
    0   -7    8     -0.47      0.00
    0   -7    7      0.45      0.00
    0   -7    6     -1.73      0.00
    0   -7    5      1.86      0.00
    0   -7    4      0.03      0.00
    0   -7    3      0.94      0.00
    0   -7    2      1.19      0.00
    0   -7    1     -0.02      0.00
    0    7    0      0.38      0.00
    0    7    1     -0.44      0.00
    0    7    2     -0.25      0.00
    0    7    3     -1.41      0.00
    0    7    4      0.34      0.00
    0    7    5     -0.70      0.00
    0    7    6     -0.84      0.00
    0    7    7      0.46      0.00
    0    7    8     -2.03      0.00
    0    7    9     -0.25      0.00
    0    7   10      0.33      0.00
    0    7   11     -1.79      0.00
    0    7   12      1.35      0.00
    0    7   13     -1.14      0.00
    0    7   14     -1.08      0.00
    0    7   15      0.86      0.00
    0    7   16     -1.56      0.00
    0    7   17      0.62      0.00
    0    7   18     -1.28      0.00
    0    7   19     -0.38      0.00
    0    7   20     -0.38      0.00
    0    7   21     -1.18      0.00
    0    7   22      0.69      0.00
    0   -8   30      0.22      0.00
    0   -8   29     -0.14      0.00
    0   -8   28     -0.36      0.00
    0   -8   27     -0.53      0.00
    0   -8   26     -0.17      0.00
    0   -8   25     -1.43      0.00
    0   -8   24      0.28      0.00
    0   -8   23      0.35      0.00
    0   -8   22     -0.25      0.00
    0   -8   21      1.71      0.00
    0   -8   20     -0.14      0.00
    0   -8   19      0.76      0.00
    0   -8   18      0.58      0.00
    0   -8   17     -0.31      0.00
    0   -8   16      0.62      0.00
    0   -8   15     -0.78      0.00
    0   -8   14      0.14      0.00
    0   -8   13     -0.17      0.00
    0   -8   12     -0.48      0.00
    0   -8   11      0.48      0.00
    0   -8   10      0.92      0.00
    0   -8    9     -0.53      0.00
    0   -8    8      0.83      0.00
    0   -8    7     -0.91      0.00
    0   -8    6     -1.92      0.00
    0   -8    5     -1.65      0.00
    0   -8    4     -1.30      0.00
    0   -8    3     -1.35      0.00
    0   -8    2     -0.61      0.00
    0   -8    1      0.99      0.00
    0    8    0     -1.03      0.00
    0    8    1      0.96      0.00
    0    8    2     -0.09      0.00
    0    8    3     -0.53      0.00
    0    8    4      0.57      0.00
    0    8    5     -0.43      0.00
    0    8    6      0.72      0.00
    0    8    7      0.92      0.00
    0    8    8     -0.18      0.00
    0    8    9      1.39      0.00
    0    8   10      0.03      0.00
    0    8   11      0.25      0.00
    0    8   12      1.42      0.00
    0    8   13     -0.46      0.00
    0    8   14      1.19      0.00
    0    8   15     -0.25      0.00
    0    8   16      0.53      0.00
    0    8   17      1.26      0.00
    0    8   18     -0.29      0.00
    0    8   19      1.65      0.00
    0    8   20      0.03      0.00
    0   -9   29      0.11      0.00
    0   -9   28     -0.10      0.00
    0   -9   27      0.93      0.00
    0   -9   26      0.41      0.00
    0   -9   25     -0.21      0.00
    0   -9   24      0.11      0.00
    0   -9   23     -0.86      0.00
    0   -9   22     -1.00      0.00
    0   -9   21      0.25      0.00
    0   -9   20     -1.55      0.00
    0   -9   19      0.11      0.00
    0   -9   18     -0.60      0.00
    0   -9   17     -0.83      0.00
    0   -9   16      0.81      0.00
    0   -9   15     -0.70      0.00
    0   -9   14      0.80      0.00
    0   -9   13     -0.21      0.00
    0   -9   12     -0.85      0.00
    0   -9   11     -0.21      0.00
    0   -9   10     -0.63      0.00
    0   -9    9      0.11      0.00
    0   -9    8      1.01      0.00
    0   -9    7      2.02      0.00
    0   -9    6      1.67      0.00
    0   -9    5      1.42      0.00
    0   -9    4      1.83      0.00
    0   -9    3     -0.60      0.00
    0   -9    2      0.76      0.00
    0   -9    1     -0.07      0.00
    0    9    0     -0.10      0.00
    0    9    1      1.14      0.00
    0    9    2      0.14      0.00
    0    9    3      1.07      0.00
    0    9    4      0.27      0.00
    0    9    5     -0.17      0.00
    0    9    6     -0.02      0.00
    0    9    7     -0.88      0.00
    0    9    8     -0.60      0.00
    0    9    9     -0.82      0.00
    0    9   10     -0.92      0.00
    0    9   11     -0.28      0.00
    0    9   12     -0.45      0.00
    0    9   13     -0.14      0.00
    0    9   14      0.02      0.00
    0    9   15     -0.71      0.00
    0    9   16     -0.60      0.00
    0    9   17     -0.39      0.00
    0    9   18     -0.79      0.00
    0  -10   28     -0.70      0.00
    0  -10   27     -0.24      0.00
    0  -10   26      0.30      0.00
    0  -10   25     -0.44      0.00
    0  -10   24      1.56      0.00
    0  -10   23      0.59      0.00
    0  -10   22      0.01      0.00
    0  -10   21      1.44      0.00
    0  -10   20     -0.64      0.00
    0  -10   19      1.22      0.00
    0  -10   18      0.04      0.00
    0  -10   17      0.34      0.00
    0  -10   16      0.23      0.00
    0  -10   15     -0.42      0.00
    0  -10   14      0.53      0.00
    0  -10   13      0.19      0.00
    0  -10   12      0.65      0.00
    0  -10   11      0.17      0.00
    0  -10   10      0.12      0.00
    0  -10    9     -0.89      0.00
    0  -10    8     -1.46      0.00
    0  -10    7     -1.16      0.00
    0  -10    6     -1.55      0.00
    0  -10    5     -1.25      0.00
    0  -10    4     -0.25      0.00
    0  -10    3     -0.60      0.00
    0  -10    2      0.00      0.00
    0  -10    1     -0.51      0.00
    0   10    0     -0.56      0.00
    0   10    1     -0.96      0.00
    0   10    2     -1.26      0.00
    0   10    3     -0.78      0.00
    0   10    4     -0.43      0.00
    0   10    5     -0.13      0.00
    0   10    6      0.77      0.00
    0   10    7      1.05      0.00
    0   10    8      0.85      0.00
    0   10    9      1.19      0.00
    0   10   10     -0.13      0.00
    0   10   11      0.16      0.00
    0   10   12     -0.06      0.00
    0   10   13     -0.44      0.00
    0   10   14      0.93      0.00
    0   10   15      0.17      0.00
    0   10   16      0.33      0.00
    0  -11   27      0.68      0.00
    0  -11   26     -0.44      0.00
    0  -11   25     -1.36      0.00
    0  -11   24      0.04      0.00
    0  -11   23     -1.12      0.00
    0  -11   22     -0.23      0.00
    0  -11   21      0.38      0.00
    0  -11   20     -0.60      0.00
    0  -11   19      0.36      0.00
    0  -11   18     -0.75      0.00
    0  -11   17      0.12      0.00
    0  -11   16     -0.16      0.00
    0  -11   15     -0.84      0.00
    0  -11   14      0.10      0.00
    0  -11   13     -0.68      0.00
    0  -11   12     -0.56      0.00
    0  -11   11      0.36      0.00
    0  -11   10      0.39      0.00
    0  -11    9      0.76      0.00
    0  -11    8      0.87      0.00
    0  -11    7      1.62      0.00
    0  -11    6      0.56      0.00
    0  -11    5      0.80      0.00
    0  -11    4      0.99      0.00
    0  -11    3     -0.62      0.00
    0  -11    2      0.96      0.00
    0  -11    1      0.06      0.00
    0   11    0      0.70      0.00
    0   11    1      1.71      0.00
    0   11    2      0.31      0.00
    0   11    3      1.23      0.00
    0   11    4      0.20      0.00
    0   11    5     -1.43      0.00
    0   11    6      0.15      0.00
    0   11    7     -2.20      0.00
    0   11    8     -0.32      0.00
    0   11    9      0.41      0.00
    0   11   10     -0.74      0.00
    0   11   11      1.39      0.00
    0   11   12     -0.41      0.00
    0   11   13     -0.11      0.00
    0  -12   25      0.67      0.00
    0  -12   24      0.58      0.00
    0  -12   23     -0.06      0.00
    0  -12   22      0.01      0.00
    0  -12   21     -0.33      0.00
    0  -12   20     -0.20      0.00
    0  -12   19      0.50      0.00
    0  -12   18     -0.57      0.00
    0  -12   17      1.27      0.00
    0  -12   16      0.22      0.00
    0  -12   15      0.23      0.00
    0  -12   14      1.56      0.00
    0  -12   13     -0.32      0.00
    0  -12   12      0.16      0.00
    0  -12   11     -0.08      0.00
    0  -12   10     -0.74      0.00
    0  -12    9     -0.92      0.00
    0  -12    8     -0.83      0.00
    0  -12    7     -0.34      0.00
    0  -12    6     -1.55      0.00
    0  -12    5      0.57      0.00
    0  -12    4     -0.63      0.00
    0  -12    3     -0.26      0.00
    0  -12    2      0.55      0.00
    0  -12    1     -1.73      0.00
    0   12    0      0.18      0.00
    0   12    1     -1.41      0.00
    0   12    2     -0.93      0.00
    0   12    3      0.84      0.00
    0   12    4     -0.52      0.00
    0   12    5      1.30      0.00
    0   12    6      1.45      0.00
    0   12    7     -0.65      0.00
    0   12    8      1.15      0.00
    0   12    9     -0.74      0.00
    0   12   10     -0.70      0.00
    0  -13   22      0.20      0.00
    0  -13   21     -0.06      0.00
    0  -13   20      0.14      0.00
    0  -13   19     -0.13      0.00
    0  -13   18     -0.79      0.00
    0  -13   17      0.02      0.00
    0  -13   16     -1.21      0.00
    0  -13   15     -0.70      0.00
    0  -13   14     -0.18      0.00
    0  -13   13     -0.45      0.00
    0  -13   12      0.38      0.00
    0  -13   11      0.42      0.00
    0  -13   10      0.98      0.00
    0  -13    9      0.09      0.00
    0  -13    8      0.79      0.00
    0  -13    7      0.27      0.00
    0  -13    6     -0.37      0.00
    0  -13    5      0.72      0.00
    0  -13    4     -0.88      0.00
    0  -13    3      1.12      0.00
    0  -13    2     -0.19      0.00
    0  -13    1      0.80      0.00
    0   13    0      0.97      0.00
    0   13    1     -0.29      0.00
    0   13    2      0.75      0.00
    0   13    3     -0.76      0.00
    0   13    4     -0.52      0.00
    0   13    5     -0.40      0.00
    0   13    6     -0.51      0.00
    0  -14   18      0.28      0.00
    0  -14   17      0.74      0.00
    0  -14   16      0.44      0.00
    0  -14   15      0.50      0.00
    0  -14   14      0.22      0.00
    0  -14   13      0.06      0.00
    0  -14   12     -0.60      0.00
    0  -14   11     -0.36      0.00
    0  -14   10     -0.25      0.00
    0  -14    9     -0.49      0.00
    0  -14    8      0.36      0.00
    0  -14    7     -0.12      0.00
    0  -14    6      0.50      0.00
    0  -14    5     -0.19      0.00
    0  -14    4     -0.12      0.00
    0  -14    3     -0.22      0.00
    0  -14    2     -0.77      0.00
    0  -14    1      0.04      0.00
    0   14    0     -0.77      0.00
    0   14    1      0.59      0.00
    1  -15    4      0.63      0.00
    1  -15    5     -0.17      0.00
    1  -15    6      0.74      0.00
    1  -15    7     -0.09      0.00
    1  -15    8      0.36      0.00
    1  -15    9      0.59      0.00
    1  -15   10      0.12      0.00
    1  -15   11      0.63      0.00
    1  -15   12      0.12      0.00
    1  -15   13      0.33      0.00
    1  -15   14     -0.13      0.00
    1  -15   15     -0.27      0.00
   -1   14    4      0.80      0.00
   -1   14    3     -0.68      0.00
   -1   14    2      0.38      0.00
   -1   14    1     -0.76      0.00
   -1   14    0     -0.86      0.00
    1  -14    1     -0.16      0.00
    1  -14    2     -1.24      0.00
    1  -14    3      0.58      0.00
    1  -14    4     -0.91      0.00
    1  -14    5      0.37      0.00
    1  -14    6     -0.37      0.00
    1  -14    7     -0.60      0.00
    1  -14    8     -0.14      0.00
    1  -14    9     -1.07      0.00
    1  -14   10     -0.16      0.00
    1  -14   11     -0.75      0.00
    1  -14   12     -0.60      0.00
    1  -14   13      0.30      0.00
    1  -14   14     -0.26      0.00
    1  -14   15      0.27      0.00
    1  -14   16      0.81      0.00
    1  -14   17      0.00      0.00
    1  -14   18      0.10      0.00
    1  -14   19      0.30      0.00
    1  -14   20     -0.69      0.00
   -1   13    8     -0.01      0.00
   -1   13    7     -0.76      0.00
   -1   13    6     -0.10      0.00
   -1   13    5     -0.50      0.00
   -1   13    4     -0.31      0.00
   -1   13    3      0.73      0.00
   -1   13    2      0.89      0.00
   -1   13    1      0.29      0.00
   -1   13    0      1.93      0.00
    1  -13    1     -0.76      0.00
    1  -13    2      0.94      0.00
    1  -13    3     -0.35      0.00
    1  -13    4     -0.50      0.00
    1  -13    5      1.03      0.00
    1  -13    6     -0.49      0.00
    1  -13    7      1.53      0.00
    1  -13    8      0.30      0.00
    1  -13    9      0.86      0.00
    1  -13   10      0.99      0.00
    1  -13   11      0.26      0.00
    1  -13   12      0.60      0.00
    1  -13   13      0.19      0.00
    1  -13   14     -0.08      0.00
    1  -13   15     -0.41      0.00
    1  -13   16     -0.08      0.00
    1  -13   17     -0.03      0.00
    1  -13   18     -0.35      0.00
    1  -13   19      0.92      0.00
    1  -13   20     -0.09      0.00
    1  -13   21      0.31      0.00
    1  -13   22      0.53      0.00
    1  -13   23     -0.45      0.00
    1  -13   24     -0.07      0.00
   -1   12   12      0.16      0.00
   -1   12   11      0.02      0.00
   -1   12   10     -0.75      0.00
   -1   12    9      1.33      0.00
   -1   12    8      0.17      0.00
   -1   12    7      0.34      0.00
   -1   12    6      1.61      0.00
   -1   12    5     -0.86      0.00
   -1   12    4     -0.17      0.00
   -1   12    3     -0.30      0.00
   -1   12    2     -1.70      0.00
   -1   12    1     -0.06      0.00
   -1   12    0     -0.57      0.00
    1  -12    1     -0.50      0.00
    1  -12    2      1.14      0.00
    1  -12    3     -0.87      0.00
    1  -12    4      0.77      0.00
    1  -12    5     -0.78      0.00
    1  -12    6     -0.78      0.00
    1  -12    7     -0.70      0.00
    1  -12    8     -1.32      0.00
    1  -12    9     -0.54      0.00
    1  -12   10     -1.10      0.00
    1  -12   11     -0.04      0.00
    1  -12   12     -0.78      0.00
    1  -12   13     -0.14      0.00
    1  -12   14      0.48      0.00
    1  -12   15     -0.90      0.00
    1  -12   16      0.74      0.00
    1  -12   17     -0.08      0.00
    1  -12   18     -0.71      0.00
    1  -12   19      0.89      0.00
    1  -12   20     -0.93      0.00
    1  -12   21      0.28      0.00
    1  -12   22      0.11      0.00
    1  -12   23     -0.09      0.00
    1  -12   24      0.81      0.00
    1  -12   25      0.09      0.00
    1  -12   26      0.33      0.00
   -1   11   15     -0.09      0.00
   -1   11   14     -0.05      0.00
   -1   11   13     -0.29      0.00
   -1   11   12      0.57      0.00
   -1   11   11     -0.43      0.00
   -1   11   10     -1.04      0.00
   -1   11    9     -0.21      0.00
   -1   11    8     -1.43      0.00
   -1   11    7     -0.48      0.00
   -1   11    6      0.10      0.00
   -1   11    5     -0.13      0.00
   -1   11    4      0.39      0.00
   -1   11    3      0.44      0.00
   -1   11    2      0.16      0.00
   -1   11    1      0.34      0.00
   -1   11    0      0.23      0.00
    1  -11    1     -0.36      0.00
    1  -11    2      0.35      0.00
    1  -11    3     -0.46      0.00
    1  -11    4      0.64      0.00
    1  -11    5      0.42      0.00
    1  -11    6      1.21      0.00
    1  -11    7      1.07      0.00
    1  -11    8      1.20      0.00
    1  -11    9      0.24      0.00
    1  -11   10      0.81      0.00
    1  -11   11      0.00      0.00
    1  -11   12     -0.35      0.00
    1  -11   13      1.04      0.00
    1  -11   14     -0.60      0.00
    1  -11   15      0.25      0.00
    1  -11   16      0.27      0.00
    1  -11   17     -0.88      0.00
    1  -11   18      0.19      0.00
    1  -11   19     -0.52      0.00
    1  -11   20     -0.40      0.00
    1  -11   21      0.68      0.00
    1  -11   22     -1.33      0.00
    1  -11   23      0.53      0.00
    1  -11   24     -0.64      0.00
    1  -11   25     -0.89      0.00
    1  -11   26      0.96      0.00
    1  -11   27     -0.42      0.00
    1  -11   28      0.53      0.00
   -1   10   17      0.46      0.00
   -1   10   16     -0.23      0.00
   -1   10   15      0.30      0.00
   -1   10   14     -0.26      0.00
   -1   10   13     -0.08      0.00
   -1   10   12      0.53      0.00
   -1   10   11      1.19      0.00
   -1   10   10      0.62      0.00
   -1   10    9      1.01      0.00
   -1   10    8      0.80      0.00
   -1   10    7     -0.40      0.00
   -1   10    6      0.98      0.00
   -1   10    5      0.04      0.00
   -1   10    4      0.07      0.00
   -1   10    3      1.46      0.00
   -1   10    2     -1.33      0.00
   -1   10    1      1.38      0.00
   -1   10    0     -0.58      0.00
    1  -10    1     -0.61      0.00
    1  -10    2      1.07      0.00
    1  -10    3     -1.65      0.00
    1  -10    4      0.41      0.00
    1  -10    5     -1.61      0.00
    1  -10    6     -1.15      0.00
    1  -10    7     -0.28      0.00
    1  -10    8     -0.88      0.00
    1  -10    9      0.32      0.00
    1  -10   10      1.28      0.00
    1  -10   11     -1.12      0.00
    1  -10   12      1.19      0.00
    1  -10   13     -0.32      0.00
    1  -10   14     -0.75      0.00
    1  -10   15      1.41      0.00
    1  -10   16     -0.46      0.00
    1  -10   17      0.75      0.00
    1  -10   18      1.00      0.00
    1  -10   19     -0.61      0.00
    1  -10   20      0.79      0.00
    1  -10   21      0.25      0.00
    1  -10   22     -0.44      0.00
    1  -10   23      1.60      0.00
    1  -10   24     -0.61      0.00
    1  -10   25      0.48      0.00
    1  -10   26      0.00      0.00
    1  -10   27     -0.77      0.00
    1  -10   28      0.06      0.00
    1  -10   29     -0.21      0.00
   -1    9   19      0.16      0.00
   -1    9   18     -0.84      0.00
   -1    9   17      0.50      0.00
   -1    9   16      0.08      0.00
   -1    9   15     -0.27      0.00
   -1    9   14      0.70      0.00
   -1    9   13     -1.31      0.00
   -1    9   12     -0.88      0.00
   -1    9   11     -0.35      0.00
   -1    9   10     -1.68      0.00
   -1    9    9      0.44      0.00
   -1    9    8     -0.89      0.00
   -1    9    7     -1.02      0.00
   -1    9    6      0.26      0.00
   -1    9    5     -2.43      0.00
   -1    9    4      0.22      0.00
   -1    9    3     -1.21      0.00
   -1    9    2     -1.62      0.00
   -1    9    1      1.96      0.00
   -1    9    0     -2.45      0.00
    1   -9    1      2.38      0.00
    1   -9    2      0.07      0.00
    1   -9    3     -0.47      0.00
    1   -9    4      2.68      0.00
    1   -9    5     -1.36      0.00
    1   -9    6      0.76      0.00
    1   -9    7     -0.52      0.00
    1   -9    8     -1.96      0.00
    1   -9    9     -0.59      0.00
    1   -9   10     -0.59      0.00
    1   -9   11     -0.90      0.00
    1   -9   12      1.05      0.00
    1   -9   13     -0.95      0.00
    1   -9   14     -0.02      0.00
    1   -9   15     -0.44      0.00
    1   -9   16     -0.84      0.00
    1   -9   17     -0.11      0.00
    1   -9   18     -0.04      0.00
    1   -9   19     -0.11      0.00
    1   -9   20     -0.44      0.00
    1   -9   21     -0.05      0.00
    1   -9   22     -0.84      0.00
    1   -9   23     -0.21      0.00
    1   -9   24     -0.05      0.00
    1   -9   25      0.16      0.00
    1   -9   26      0.19      0.00
    1   -9   27      0.21      0.00
    1   -9   28     -0.06      0.00
    1   -9   29      0.19      0.00
    1   -9   30      0.05      0.00
   -1    8   21     -1.37      0.00
   -1    8   20      0.95      0.00
   -1    8   19      0.16      0.00
   -1    8   18     -1.44      0.00
   -1    8   17      1.68      0.00
   -1    8   16     -1.71      0.00
   -1    8   15      0.78      0.00
   -1    8   14      0.86      0.00
   -1    8   13     -0.28      0.00
   -1    8   12      2.04      0.00
   -1    8   11     -0.57      0.00
   -1    8   10      0.72      0.00
   -1    8    9      1.73      0.00
   -1    8    8     -0.73      0.00
   -1    8    7      2.36      0.00
   -1    8    6      0.69      0.00
   -1    8    5      0.36      0.00
   -1    8    4      3.46      0.00
   -1    8    3     -1.01      0.00
   -1    8    2      2.33      0.00
   -1    8    1      0.05      0.00
   -1    8    0     -2.74      0.00
    1   -8    1      2.29      0.00
    1   -8    2     -2.76      0.00
    1   -8    3      0.98      0.00
    1   -8    4      1.85      0.00
    1   -8    5      0.58      0.00
    1   -8    6      3.04      0.00
    1   -8    7      2.45      0.00
    1   -8    8      1.60      0.00
    1   -8    9      0.81      0.00
    1   -8   10      0.30      0.00
    1   -8   11     -0.16      0.00
    1   -8   12     -0.22      0.00
    1   -8   13      0.88      0.00
    1   -8   14      0.65      0.00
    1   -8   15      0.03      0.00
    1   -8   16      0.85      0.00
    1   -8   17     -1.20      0.00
    1   -8   18      0.92      0.00
    1   -8   19     -0.53      0.00
    1   -8   20      0.82      0.00
    1   -8   21      1.13      0.00
    1   -8   22     -0.80      0.00
    1   -8   23      1.10      0.00
    1   -8   24     -1.13      0.00
    1   -8   25     -0.14      0.00
    1   -8   26      0.39      0.00
    1   -8   27     -0.10      0.00
    1   -8   28     -0.03      0.00
    1   -8   29      0.20      0.00
    1   -8   30     -0.26      0.00
    1   -8   31     -0.49      0.00
   -1    7   23      1.01      0.00
   -1    7   22      0.38      0.00
   -1    7   21     -0.75      0.00
   -1    7   20      1.91      0.00
   -1    7   19     -1.47      0.00
   -1    7   18      0.98      0.00
   -1    7   17      0.21      0.00
   -1    7   16     -1.22      0.00
   -1    7   15      1.54      0.00
   -1    7   14     -2.33      0.00
   -1    7   13      0.64      0.00
   -1    7   12      0.40      0.00
   -1    7   11     -2.56      0.00
   -1    7   10      1.14      0.00
   -1    7    9     -1.96      0.00
   -1    7    8     -1.62      0.00
   -1    7    7      1.07      0.00
   -1    7    6     -3.81      0.00
   -1    7    5     -0.01      0.00
   -1    7    4     -1.84      0.00
   -1    7    3     -2.71      0.00
   -1    7    2      2.50      0.00
   -1    7    1     -1.25      0.00
   -1    7    0      1.37      0.00
    1   -7    1     -0.02      0.00
    1   -7    2     -2.65      0.00
    1   -7    3     -2.18      0.00
    1   -7    4     -4.83      0.00
    1   -7    5     -3.59      0.00
    1   -7    6     -4.77      0.00
    1   -7    7     -2.09      0.00
    1   -7    8     -1.08      0.00
    1   -7    9     -1.48      0.00
    1   -7   10      1.95      0.00
    1   -7   11     -1.26      0.00
    1   -7   12     -0.60      0.00
    1   -7   13      0.88      0.00
    1   -7   14     -2.45      0.00
    1   -7   15      1.71      0.00
    1   -7   16     -0.56      0.00
    1   -7   17      0.31      0.00
    1   -7   18      0.69      0.00
    1   -7   19     -2.00      0.00
    1   -7   20      1.21      0.00
    1   -7   21     -1.68      0.00
    1   -7   22      0.47      0.00
    1   -7   23      1.28      0.00
    1   -7   24     -0.88      0.00
    1   -7   25      0.40      0.00
    1   -7   26     -0.37      0.00
    1   -7   27     -0.38      0.00
    1   -7   28     -0.19      0.00
    1   -7   29      0.63      0.00
    1   -7   30      0.29      0.00
    1   -7   31      0.35      0.00
   -1    6   25     -0.10      0.00
   -1    6   24     -0.60      0.00
   -1    6   23      0.19      0.00
   -1    6   22     -1.38      0.00
   -1    6   21      0.56      0.00
   -1    6   20     -0.30      0.00
   -1    6   19     -0.63      0.00
   -1    6   18      1.73      0.00
   -1    6   17     -2.01      0.00
   -1    6   16      1.44      0.00
   -1    6   15      0.45      0.00
   -1    6   14     -1.64      0.00
   -1    6   13      1.96      0.00
   -1    6   12     -0.71      0.00
   -1    6   11      0.76      0.00
   -1    6   10      2.07      0.00
   -1    6    9     -1.00      0.00
   -1    6    8      2.85      0.00
   -1    6    7      0.68      0.00
   -1    6    6      1.17      0.00
   -1    6    5      3.90      0.00
   -1    6    4     -1.00      0.00
   -1    6    3      1.47      0.00
   -1    6    2     -1.13      0.00
   -1    6    1     -0.58      0.00
   -1    6    0      2.71      0.00
    1   -6    1      0.88      0.00
    1   -6    2      8.00      0.00
    1   -6    3      4.29      0.00
    1   -6    4      7.69      0.00
    1   -6    5      7.88      0.00
    1   -6    6      1.32      0.00
    1   -6    7      6.61      0.00
    1   -6    8     -1.19      0.00
    1   -6    9      0.50      0.00
    1   -6   10      2.17      0.00
    1   -6   11     -2.87      0.00
    1   -6   12      2.34      0.00
    1   -6   13     -0.75      0.00
    1   -6   14     -0.75      0.00
    1   -6   15      1.08      0.00
    1   -6   16     -1.79      0.00
    1   -6   17      0.59      0.00
    1   -6   18     -0.27      0.00
    1   -6   19      0.04      0.00
    1   -6   20      0.77      0.00
    1   -6   21     -0.05      0.00
    1   -6   22     -0.38      0.00
    1   -6   23      0.67      0.00
    1   -6   24      0.29      0.00
    1   -6   25      0.28      0.00
    1   -6   26      0.82      0.00
    1   -6   27      0.10      0.00
    1   -6   28     -0.65      0.00
    1   -6   29     -0.39      0.00
    1   -6   30     -0.18      0.00
    1   -6   31     -0.53      0.00
   -1    5   26      0.01      0.00
   -1    5   25      0.05      0.00
   -1    5   24      0.76      0.00
   -1    5   23      0.29      0.00
   -1    5   22     -0.23      0.00
   -1    5   21      1.16      0.00
   -1    5   20     -2.01      0.00
   -1    5   19      1.24      0.00
   -1    5   18     -0.12      0.00
   -1    5   17     -1.65      0.00
   -1    5   16      1.77      0.00
   -1    5   15     -1.38      0.00
   -1    5   14      0.43      0.00
   -1    5   13      0.30      0.00
   -1    5   12     -1.27      0.00
   -1    5   11      0.39      0.00
   -1    5   10     -1.33      0.00
   -1    5    9     -1.24      0.00
   -1    5    8     -1.34      0.00
   -1    5    7     -2.72      0.00
   -1    5    6     -2.19      0.00
   -1    5    5     -0.60      0.00
   -1    5    4     -1.03      0.00
   -1    5    3      0.86      0.00
   -1    5    2     -0.39      0.00
   -1    5    1     -1.48      0.00
   -1    5    0     -4.80      0.00
    1   -5    1     -6.67      0.00
    1   -5    2     -9.21      0.00
    1   -5    3    -14.65      0.00
    1   -5    4     -7.11      0.00
    1   -5    5    -12.30      0.00
    1   -5    6     -5.90      0.00
    1   -5    7     -1.15      0.00
    1   -5    8     -4.37      0.00
    1   -5    9      1.51      0.00
    1   -5   10      0.53      0.00
    1   -5   11      0.56      0.00
    1   -5   12      0.80      0.00
    1   -5   13      1.31      0.00
    1   -5   14     -0.77      0.00
    1   -5   15      1.00      0.00
    1   -5   16      0.83      0.00
    1   -5   17     -0.10      0.00
    1   -5   18      1.30      0.00
    1   -5   19     -1.50      0.00
    1   -5   20     -0.12      0.00
    1   -5   21     -0.79      0.00
    1   -5   22     -1.96      0.00
    1   -5   23     -0.04      0.00
    1   -5   24     -1.30      0.00
    1   -5   25     -0.47      0.00
    1   -5   26     -0.18      0.00
    1   -5   27      0.81      0.00
    1   -5   28     -0.01      0.00
    1   -5   29      0.47      0.00
    1   -5   30      0.28      0.00
    1   -5   31      0.13      0.00
   -1    4   27     -0.04      0.00
   -1    4   26     -0.03      0.00
   -1    4   25     -0.58      0.00
   -1    4   24     -0.05      0.00
   -1    4   23     -0.56      0.00
   -1    4   22      0.51      0.00
   -1    4   21      0.27      0.00
   -1    4   20     -0.65      0.00
   -1    4   19      1.67      0.00
   -1    4   18     -0.73      0.00
   -1    4   17      0.84      0.00
   -1    4   16      1.12      0.00
   -1    4   15     -1.06      0.00
   -1    4   14      0.65      0.00
   -1    4   13      0.26      0.00
   -1    4   12     -0.73      0.00
   -1    4   11      0.44      0.00
   -1    4   10      2.53      0.00
   -1    4    9     -0.03      0.00
   -1    4    8      4.40      0.00
   -1    4    7      1.93      0.00
   -1    4    6     -0.22      0.00
   -1    4    4     -4.34      0.00
   -1    4    3      2.60      0.00
   -1    4    2      1.57      0.00
   -1    4    1      1.31      0.00
   -1    4    0     13.25      0.00
    1   -4    1     13.02      0.00
    1   -4    2     20.36      0.00
    1   -4    3     21.16      0.00
    1   -4    4     15.86      0.00
    1   -4    5     13.08      0.00
    1   -4    7      3.20      0.00
    1   -4    8     -0.09      0.00
    1   -4    9     -3.22      0.00
    1   -4   10      0.16      0.00
    1   -4   11     -3.66      0.00
    1   -4   12     -0.53      0.00
    1   -4   13      0.69      0.00
    1   -4   14     -1.09      0.00
    1   -4   15     -0.35      0.00
    1   -4   16     -0.45      0.00
    1   -4   17     -0.44      0.00
    1   -4   18     -0.33      0.00
    1   -4   19      2.85      0.00
    1   -4   20      1.15      0.00
    1   -4   21      1.92      0.00
    1   -4   22      2.73      0.00
    1   -4   23     -0.58      0.00
    1   -4   24      1.77      0.00
    1   -4   25     -0.50      0.00
    1   -4   26     -1.27      0.00
    1   -4   27      1.03      0.00
    1   -4   28     -1.40      0.00
    1   -4   29      0.43      0.00
    1   -4   30      0.02      0.00
    1   -4   31      0.25      0.00
   -1    3   28     -0.12      0.00
   -1    3   27     -0.21      0.00
   -1    3   26      0.91      0.00
   -1    3   25     -0.30      0.00
   -1    3   24      0.15      0.00
   -1    3   23      0.57      0.00
   -1    3   22     -0.55      0.00
   -1    3   21      0.08      0.00
   -1    3   20     -0.43      0.00
   -1    3   19     -0.45      0.00
   -1    3   18     -1.71      0.00
   -1    3   17     -0.75      0.00
   -1    3   16      0.40      0.00
   -1    3   15     -2.00      0.00
   -1    3   14      1.49      0.00
   -1    3   13      0.98      0.00
   -1    3   12     -1.78      0.00
   -1    3   11      1.05      0.00
   -1    3   10     -2.83      0.00
   -1    3    9     -3.23      0.00
   -1    3    8     -0.21      0.00
   -1    3    7     -4.06      0.00
   -1    3    6      2.11      0.00
   -1    3    5     -0.17      0.00
   -1    3    4     -0.22      0.00
   -1    3    3      3.77      0.00
   -1    3    2     -9.01      0.00
   -1    3    1     -8.19      0.00
   -1    3    0    -23.03      0.00
    1   -3    1    -34.82      0.00
    1   -3    2    -25.81      0.00
    1   -3    3    -33.05      0.00
    1   -3    4    -17.08      0.00
    1   -3    5     -6.07      0.00
    1   -3    6     -4.33      0.00
    1   -3    7      1.50      0.00
    1   -3    8      4.39      0.00
    1   -3    9      2.10      0.00
    1   -3   10     -0.42      0.00
    1   -3   11      5.99      0.00
    1   -3   12     -6.15      0.00
    1   -3   13      2.44      0.00
    1   -3   14      1.17      0.00
    1   -3   15     -5.82      0.00
    1   -3   16      7.27      0.00
    1   -3   17     -5.72      0.00
    1   -3   18     -1.96      0.00
    1   -3   19      1.51      0.00
    1   -3   20     -8.04      0.00
    1   -3   21      2.28      0.00
    1   -3   22     -2.12      0.00
    1   -3   23     -2.13      0.00
    1   -3   24      3.92      0.00
    1   -3   25     -2.68      0.00
    1   -3   26      2.09      0.00
    1   -3   27      0.48      0.00
    1   -3   28     -1.50      0.00
    1   -3   29      1.66      0.00
    1   -3   30     -1.87      0.00
    1   -3   31      0.48      0.00
   -1    2   29      0.62      0.00
   -1    2   28     -0.77      0.00
   -1    2   27      0.37      0.00
   -1    2   26      0.37      0.00
   -1    2   25     -1.03      0.00
   -1    2   24      0.38      0.00
   -1    2   23     -0.20      0.00
   -1    2   22     -0.47      0.00
   -1    2   21      0.64      0.00
   -1    2   20      0.72      0.00
   -1    2   19      2.26      0.00
   -1    2   18      0.17      0.00
   -1    2   17      2.67      0.00
   -1    2   16     -0.15      0.00
   -1    2   15     -0.07      0.00
   -1    2   14     -0.27      0.00
   -1    2   13     -2.14      0.00
   -1    2   12      2.83      0.00
   -1    2   11     -1.52      0.00
   -1    2   10      4.41      0.00
   -1    2    9      1.28      0.00
   -1    2    8     -1.75      0.00
   -1    2    7      4.39      0.00
   -1    2    5      2.52      0.00
   -1    2    4     -2.10      0.00
   -1    2    3     -1.39      0.00
   -1    2    2     23.82      0.00
   -1    2    1     17.91      0.00
   -1    2    0     49.43      0.00
    1   -2    1     38.24      0.00
    1   -2    2     33.90      0.00
    1   -2    4     -9.53      0.00
    1   -2    5     17.15      0.00
    1   -2    6     -5.86      0.00
    1   -2    7    -16.38      0.00
    1   -2    8     19.77      0.00
    1   -2    9    -20.52      0.00
    1   -2   10      8.09      0.00
    1   -2   12    -14.87      0.00
    1   -2   13     19.67      0.00
    1   -2   14     -8.76      0.00
    1   -2   15     -0.15      0.00
    1   -2   16     10.86      0.00
    1   -2   17     -9.51      0.00
    1   -2   18     10.45      0.00
    1   -2   19      0.26      0.00
    1   -2   20     -1.77      0.00
    1   -2   21      7.21      0.00
    1   -2   22     -6.13      0.00
    1   -2   23      2.97      0.00
    1   -2   24     -0.60      0.00
    1   -2   25     -3.34      0.00
    1   -2   26      3.53      0.00
    1   -2   27     -3.27      0.00
    1   -2   28      1.56      0.00
    1   -2   29      0.76      0.00
    1   -2   30     -1.42      0.00
    1   -2   31      1.79      0.00
   -1    1   30      0.56      0.00
   -1    1   29     -0.81      0.00
   -1    1   28     -0.24      0.00
   -1    1   27      0.05      0.00
   -1    1   26     -0.58      0.00
   -1    1   25      0.84      0.00
   -1    1   24     -0.50      0.00
   -1    1   23      1.28      0.00
   -1    1   22     -0.78      0.00
   -1    1   21     -1.18      0.00
   -1    1   20     -0.82      0.00
   -1    1   19     -3.74      0.00
   -1    1   18      0.20      0.00
   -1    1   17     -3.12      0.00
   -1    1   16     -0.58      0.00
   -1    1   15      5.17      0.00
   -1    1   14     -5.98      0.00
   -1    1   13      7.51      0.00
   -1    1   12     -4.33      0.00
   -1    1   11     -4.12      0.00
   -1    1   10      8.57      0.00
   -1    1    9    -13.99      0.00
   -1    1    8     16.74      0.00
   -1    1    7     -3.29      0.00
   -1    1    6     -4.85      0.00
   -1    1    5     27.92      0.00
   -1    1    4    -39.60      0.00
   -1    1    3     16.07      0.00
   -1    1    2    -39.44      0.00
   -1    1    1    -66.38      0.00
   -1    1    0      5.30      0.00
    1   -1    1    -98.88      0.00
    1   -1    2     11.36      0.00
    1   -1    3     -6.85      0.00
    1   -1    4    -40.33      0.00
    1   -1    5     56.96      0.00
    1   -1    6    -36.26      0.00
    1   -1    7     11.66      0.00
    1   -1    8     16.22      0.00
    1   -1    9    -33.56      0.00
    1   -1   10     24.88      0.00
    1   -1   11    -17.70      0.00
    1   -1   12     -7.08      0.00
    1   -1   13     12.95      0.00
    1   -1   14    -19.34      0.00
    1   -1   15     10.23      0.00
    1   -1   16     -4.49      0.00
    1   -1   17     -6.57      0.00
    1   -1   18      6.94      0.00
    1   -1   19     -9.82      0.00
    1   -1   20      4.02      0.00
    1   -1   21     -0.04      0.00
    1   -1   22     -3.35      0.00
    1   -1   23      5.68      0.00
    1   -1   24     -3.77      0.00
    1   -1   25      2.58      0.00
    1   -1   26      0.26      0.00
    1   -1   27     -1.71      0.00
    1   -1   28      2.43      0.00
    1   -1   29     -1.88      0.00
    1   -1   30      0.60      0.00
   -1    0   30      0.28      0.00
   -1    0   29      0.08      0.00
   -1    0   28      1.87      0.00
   -1    0   27     -1.28      0.00
   -1    0   26      1.73      0.00
   -1    0   25     -1.22      0.00
   -1    0   24     -0.87      0.00
   -1    0   23      1.75      0.00
   -1    0   22     -1.98      0.00
   -1    0   21      5.44      0.00
   -1    0   20     -0.87      0.00
   -1    0   19      3.86      0.00
   -1    0   18      4.81      0.00
   -1    0   17     -6.21      0.00
   -1    0   16      7.09      0.00
   -1    0   15     -6.47      0.00
   -1    0   14     -2.54      0.00
   -1    0   13      9.45      0.00
   -1    0   12    -14.12      0.00
   -1    0   11     15.66      0.00
   -1    0   10     -8.83      0.00
   -1    0    9    -11.07      0.00
   -1    0    8     21.62      0.00
   -1    0    7    -39.62      0.00
   -1    0    6     27.98      0.00
   -1    0    5     -1.02      0.00
   -1    0    4    -18.77      0.00
   -1    0    3     88.74      0.00
   -1    0    2    -29.12      0.00
   -1    0    1     75.11      0.00
    1    0    0     52.38      0.00
    1    0    1    -38.80      0.00
    1    0    2     80.97      0.00
    1    0    3    -46.82      0.00
    1    0    4      2.82      0.00
    1    0    5     24.93      0.00
    1    0    6    -39.66      0.00
    1    0    7     33.34      0.00
    1    0    8     -8.52      0.00
    1    0    9     -0.59      0.00
    1    0   10     21.02      0.00
    1    0   11    -12.28      0.00
    1    0   12     13.75      0.00
    1    0   13     -0.78      0.00
    1    0   14     -3.11      0.00
    1    0   15      8.89      0.00
    1    0   16     -6.94      0.00
    1    0   17      6.44      0.00
    1    0   18      0.77      0.00
    1    0   19     -1.78      0.00
    1    0   20      4.49      0.00
    1    0   21     -3.61      0.00
    1    0   22      1.62      0.00
    1    0   23     -0.73      0.00
    1    0   24     -1.53      0.00
    1    0   25      2.37      0.00
    1    0   26     -3.00      0.00
    1    0   27      1.62      0.00
    1    0   28     -0.63      0.00
    1    0   29     -0.30      0.00
    1    0   30      0.75      0.00
   -1   -1   31     -0.37      0.00
   -1   -1   30     -1.49      0.00
   -1   -1   29      0.34      0.00
   -1   -1   28     -1.59      0.00
   -1   -1   27     -0.63      0.00
   -1   -1   26      1.86      0.00
   -1   -1   25     -2.13      0.00
   -1   -1   24      3.17      0.00
   -1   -1   23     -3.12      0.00
   -1   -1   22     -0.59      0.00
   -1   -1   21     -1.05      0.00
   -1   -1   20     -7.43      0.00
   -1   -1   19      3.66      0.00
   -1   -1   18     -6.23      0.00
   -1   -1   17      1.85      0.00
   -1   -1   16      5.51      0.00
   -1   -1   15     -7.64      0.00
   -1   -1   14     10.66      0.00
   -1   -1   13     -6.20      0.00
   -1   -1   12     -4.43      0.00
   -1   -1   11     16.94      0.00
   -1   -1   10    -18.50      0.00
   -1   -1    9     19.36      0.00
   -1   -1    8      2.35      0.00
   -1   -1    7    -18.61      0.00
   -1   -1    6     31.04      0.00
   -1   -1    5    -42.57      0.00
   -1   -1    4     -5.34      0.00
   -1   -1    3     -8.57      0.00
   -1   -1    2    -67.95      0.00
   -1   -1    1     18.28      0.00
    1    1    0    -39.20      0.00
    1    1    1    -10.34      0.00
    1    1    2     22.79      0.00
    1    1    3    -26.04      0.00
    1    1    4     21.42      0.00
    1    1    5     -6.58      0.00
    1    1    6     -6.04      0.00
    1    1    7      4.92      0.00
    1    1    8    -13.47      0.00
    1    1    9     -0.12      0.00
    1    1   10     -6.23      0.00
    1    1   11     -3.34      0.00
    1    1   12      1.45      0.00
    1    1   13     -4.25      0.00
    1    1   14      3.27      0.00
    1    1   15     -2.24      0.00
    1    1   16     -1.56      0.00
    1    1   17     -0.28      0.00
    1    1   18     -2.86      0.00
    1    1   19      0.52      0.00
    1    1   20     -1.10      0.00
    1    1   21      0.50      0.00
    1    1   22      1.29      0.00
    1    1   23     -1.75      0.00
    1    1   24      1.39      0.00
    1    1   25     -0.21      0.00
    1    1   26     -0.38      0.00
    1    1   27      0.77      0.00
    1    1   28     -0.89      0.00
    1    1   29      0.26      0.00
   -1   -2   31     -0.48      0.00
   -1   -2   30      1.71      0.00
   -1   -2   29      0.80      0.00
   -1   -2   28     -0.51      0.00
   -1   -2   27      1.31      0.00
   -1   -2   26     -1.77      0.00
   -1   -2   25      0.15      0.00
   -1   -2   24      0.87      0.00
   -1   -2   23     -1.05      0.00
   -1   -2   22      5.50      0.00
   -1   -2   21     -0.71      0.00
   -1   -2   20      4.03      0.00
   -1   -2   19      2.61      0.00
   -1   -2   18     -3.93      0.00
   -1   -2   17      4.53      0.00
   -1   -2   16     -5.08      0.00
   -1   -2   15     -1.05      0.00
   -1   -2   14      5.76      0.00
   -1   -2   13     -8.27      0.00
   -1   -2   12      5.16      0.00
   -1   -2   11     -0.71      0.00
   -1   -2   10     -9.07      0.00
   -1   -2    9      9.02      0.00
   -1   -2    8     -8.15      0.00
   -1   -2    7      2.15      0.00
   -1   -2    6     11.66      0.00
   -1   -2    5      1.36      0.00
   -1   -2    4     18.41      0.00
   -1   -2    3     18.08      0.00
   -1   -2    2      5.96      0.00
   -1   -2    1     15.16      0.00
    1    2    0      2.06      0.00
    1    2    1     -1.37      0.00
    1    2    2      2.64      0.00
    1    2    3     -3.93      0.00
    1    2    4     -0.16      0.00
    1    2    6      1.46      0.00
    1    2    7      3.28      0.00
    1    2    8      6.31      0.00
    1    2    9      0.53      0.00
    1    2   10      3.13      0.00
    1    2   11      1.12      0.00
    1    2   12     -1.82      0.00
    1    2   13      1.67      0.00
    1    2   14     -0.92      0.00
    1    2   15      1.45      0.00
    1    2   16      2.18      0.00
    1    2   17      0.16      0.00
    1    2   18      2.22      0.00
    1    2   19     -0.32      0.00
    1    2   20     -0.77      0.00
    1    2   21      0.40      0.00
    1    2   22     -0.30      0.00
    1    2   23      0.51      0.00
    1    2   24     -0.15      0.00
    1    2   25      0.58      0.00
    1    2   26      0.27      0.00
    1    2   27      0.13      0.00
    1    2   28      1.10      0.00
   -1   -3   31     -0.71      0.00
   -1   -3   30      0.12      0.00
   -1   -3   29     -1.49      0.00
   -1   -3   28      1.30      0.00
   -1   -3   27     -0.24      0.00
   -1   -3   26      0.43      0.00
   -1   -3   25      1.09      0.00
   -1   -3   24     -1.58      0.00
   -1   -3   23     -0.77      0.00
   -1   -3   22     -1.01      0.00
   -1   -3   21     -3.13      0.00
   -1   -3   20      0.14      0.00
   -1   -3   19     -1.30      0.00
   -1   -3   18     -0.40      0.00
   -1   -3   17      1.99      0.00
   -1   -3   16     -0.97      0.00
   -1   -3   15      0.40      0.00
   -1   -3   14      1.30      0.00
   -1   -3   13     -1.59      0.00
   -1   -3   12      0.38      0.00
   -1   -3   11      1.62      0.00
   -1   -3   10     -2.93      0.00
   -1   -3    9      2.82      0.00
   -1   -3    8      1.03      0.00
   -1   -3    7     -6.60      0.00
   -1   -3    6      4.24      0.00
   -1   -3    5    -11.71      0.00
   -1   -3    4     -7.83      0.00
   -1   -3    3      1.99      0.00
   -1   -3    2    -15.20      0.00
   -1   -3    1      6.80      0.00
    1    3    0     -3.06      0.00
    1    3    1     -3.01      0.00
    1    3    2      8.38      0.00
    1    3    3     -4.91      0.00
    1    3    4      4.01      0.00
    1    3    5      0.54      0.00
    1    3    6     -5.26      0.00
    1    3    7      1.66      0.00
    1    3    8     -3.49      0.00
    1    3    9     -0.94      0.00
    1    3   10      1.67      0.00
    1    3   11     -2.36      0.00
    1    3   12      1.68      0.00
    1    3   13     -0.61      0.00
    1    3   14     -1.53      0.00
    1    3   15     -0.14      0.00
    1    3   16     -1.51      0.00
    1    3   17     -1.11      0.00
    1    3   18      0.37      0.00
    1    3   19      0.08      0.00
    1    3   20      0.54      0.00
    1    3   21     -0.62      0.00
    1    3   22     -0.08      0.00
    1    3   23     -0.46      0.00
    1    3   24     -1.12      0.00
    1    3   25      0.13      0.00
    1    3   26     -1.14      0.00
    1    3   27     -0.58      0.00
   -1   -4   31      1.03      0.00
   -1   -4   30     -0.53      0.00
   -1   -4   29     -0.04      0.00
   -1   -4   28      0.13      0.00
   -1   -4   27     -1.37      0.00
   -1   -4   26      0.14      0.00
   -1   -4   25     -0.29      0.00
   -1   -4   24      0.63      0.00
   -1   -4   23     -0.38      0.00
   -1   -4   22      1.99      0.00
   -1   -4   21     -0.02      0.00
   -1   -4   20      0.60      0.00
   -1   -4   19      1.65      0.00
   -1   -4   18     -1.63      0.00
   -1   -4   17      1.48      0.00
   -1   -4   16     -0.43      0.00
   -1   -4   15     -1.88      0.00
   -1   -4   14      3.31      0.00
   -1   -4   13     -2.43      0.00
   -1   -4   12      2.27      0.00
   -1   -4   11      2.30      0.00
   -1   -4   10     -5.12      0.00
   -1   -4    9      4.93      0.00
   -1   -4    8     -5.95      0.00
   -1   -4    7      1.13      0.00
   -1   -4    6      5.68      0.00
   -1   -4    5     -4.00      0.00
   -1   -4    4      8.78      0.00
   -1   -4    3     -1.34      0.00
   -1   -4    2     -1.51      0.00
   -1   -4    1      5.14      0.00
    1    4    0     -6.43      0.00
    1    4    1      1.93      0.00
    1    4    2     -1.52      0.00
    1    4    3     -4.10      0.00
    1    4    4      2.62      0.00
    1    4    5     -2.85      0.00
    1    4    6      1.87      0.00
    1    4    7     -0.36      0.00
    1    4    8     -1.12      0.00
    1    4    9      1.95      0.00
    1    4   10     -1.11      0.00
    1    4   11      1.02      0.00
    1    4   12      0.53      0.00
    1    4   13     -0.02      0.00
    1    4   14      0.65      0.00
    1    4   15      0.55      0.00
    1    4   16      0.77      0.00
    1    4   17      0.00      0.00
    1    4   18     -0.25      0.00
    1    4   19      0.18      0.00
    1    4   20      0.11      0.00
    1    4   21      0.73      0.00
    1    4   22      0.76      0.00
    1    4   23      0.70      0.00
    1    4   24      0.58      0.00
    1    4   25      0.59      0.00
    1    4   26      0.55      0.00
   -1   -5   31      0.08      0.00
   -1   -5   30      0.16      0.00
   -1   -5   29      0.05      0.00
   -1   -5   28      0.92      0.00
   -1   -5   27      0.21      0.00
   -1   -5   26     -0.13      0.00
   -1   -5   25      1.22      0.00
   -1   -5   24     -0.18      0.00
   -1   -5   23     -0.76      0.00
   -1   -5   22      1.44      0.00
   -1   -5   21     -2.53      0.00
   -1   -5   20      0.70      0.00
   -1   -5   19     -0.80      0.00
   -1   -5   18     -1.25      0.00
   -1   -5   17      1.77      0.00
   -1   -5   16     -1.70      0.00
   -1   -5   15      1.23      0.00
   -1   -5   14     -0.26      0.00
   -1   -5   13     -3.06      0.00
   -1   -5   12      2.77      0.00
   -1   -5   11     -3.02      0.00
   -1   -5   10      2.09      0.00
   -1   -5    9      3.72      0.00
   -1   -5    8     -3.46      0.00
   -1   -5    7      4.19      0.00
   -1   -5    6     -3.15      0.00
   -1   -5    5     -0.65      0.00
   -1   -5    4      2.49      0.00
   -1   -5    3     -1.93      0.00
   -1   -5    2      2.89      0.00
   -1   -5    1      0.46      0.00
    1    5    0     -0.10      0.00
    1    5    1      2.73      0.00
    1    5    2     -0.81      0.00
    1    5    3      2.50      0.00
    1    5    4      0.18      0.00
    1    5    5      0.46      0.00
    1    5    6      2.51      0.00
    1    5    7     -1.41      0.00
    1    5    8      1.06      0.00
    1    5    9     -1.15      0.00
    1    5   10     -1.07      0.00
    1    5   11      0.19      0.00
    1    5   12     -0.51      0.00
    1    5   13      0.09      0.00
    1    5   14     -0.09      0.00
    1    5   15     -0.96      0.00
    1    5   16      0.22      0.00
    1    5   17     -0.70      0.00
    1    5   18      0.09      0.00
    1    5   19     -0.67      0.00
    1    5   20     -1.22      0.00
    1    5   21     -0.30      0.00
    1    5   22     -1.23      0.00
    1    5   23     -0.37      0.00
    1    5   24     -0.09      0.00
    1    5   25     -0.17      0.00
   -1   -6   31      0.24      0.00
   -1   -6   30     -0.09      0.00
   -1   -6   29     -0.96      0.00
   -1   -6   28      0.93      0.00
   -1   -6   27     -1.28      0.00
   -1   -6   26     -0.29      0.00
   -1   -6   25     -0.05      0.00
   -1   -6   24     -1.32      0.00
   -1   -6   23      0.89      0.00
   -1   -6   22      0.03      0.00
   -1   -6   21      0.00      0.00
   -1   -6   20      2.12      0.00
   -1   -6   19     -1.14      0.00
   -1   -6   18      1.55      0.00
   -1   -6   17     -0.30      0.00
   -1   -6   16     -0.76      0.00
   -1   -6   15      1.63      0.00
   -1   -6   14     -1.24      0.00
   -1   -6   13      0.89      0.00
   -1   -6   12      1.31      0.00
   -1   -6   11     -2.83      0.00
   -1   -6   10      1.48      0.00
   -1   -6    9     -1.31      0.00
   -1   -6    8     -1.62      0.00
   -1   -6    7      1.70      0.00
   -1   -6    6     -3.86      0.00
   -1   -6    5      0.36      0.00
   -1   -6    4     -3.20      0.00
   -1   -6    3     -1.66      0.00
   -1   -6    2      0.67      0.00
   -1   -6    1     -2.37      0.00
    1    6    0      1.70      0.00
    1    6    1     -0.91      0.00
    1    6    2     -1.56      0.00
    1    6    3      0.15      0.00
    1    6    4     -2.38      0.00
    1    6    5     -1.36      0.00
    1    6    6     -0.05      0.00
    1    6    7     -0.24      0.00
    1    6    8      0.91      0.00
    1    6    9      0.89      0.00
    1    6   10      0.51      0.00
    1    6   11     -0.19      0.00
    1    6   12      0.25      0.00
    1    6   13      0.20      0.00
    1    6   14      0.14      0.00
    1    6   15      0.94      0.00
    1    6   16      0.15      0.00
    1    6   17      0.45      0.00
    1    6   18      1.38      0.00
    1    6   19      0.71      0.00
    1    6   20      0.86      0.00
    1    6   21      1.27      0.00
    1    6   22      0.06      0.00
    1    6   23     -0.18      0.00
   -1   -7   31      0.74      0.00
   -1   -7   30     -0.46      0.00
   -1   -7   29     -0.15      0.00
   -1   -7   28      0.51      0.00
   -1   -7   27     -0.07      0.00
   -1   -7   26      1.39      0.00
   -1   -7   25     -0.20      0.00
   -1   -7   24      0.71      0.00
   -1   -7   23     -0.08      0.00
   -1   -7   22     -1.36      0.00
   -1   -7   21     -0.03      0.00
   -1   -7   20     -0.86      0.00
   -1   -7   19     -1.20      0.00
   -1   -7   18      0.36      0.00
   -1   -7   17     -0.94      0.00
   -1   -7   16      0.13      0.00
   -1   -7   15      0.40      0.00
   -1   -7   14     -0.56      0.00
   -1   -7   13      0.26      0.00
   -1   -7   12     -0.19      0.00
   -1   -7   11     -0.78      0.00
   -1   -7   10      0.93      0.00
   -1   -7    9     -0.72      0.00
   -1   -7    8      2.64      0.00
   -1   -7    7      1.64      0.00
   -1   -7    6      2.28      0.00
   -1   -7    5      4.34      0.00
   -1   -7    4     -0.49      0.00
   -1   -7    3      2.43      0.00
   -1   -7    2     -0.98      0.00
   -1   -7    1     -0.65      0.00
    1    7    0      0.54      0.00
    1    7    1      0.21      0.00
    1    7    2      1.33      0.00
    1    7    3      1.99      0.00
    1    7    4      1.55      0.00
    1    7    5      0.54      0.00
    1    7    6      0.49      0.00
    1    7    7     -0.80      0.00
    1    7    8     -1.09      0.00
    1    7    9     -0.18      0.00
    1    7   10     -0.48      0.00
    1    7   11     -0.77      0.00
    1    7   12      0.84      0.00
    1    7   13     -1.23      0.00
    1    7   14      0.16      0.00
    1    7   15     -0.46      0.00
    1    7   16     -0.82      0.00
    1    7   17     -0.94      0.00
    1    7   18     -1.07      0.00
    1    7   19     -0.65      0.00
    1    7   20     -1.30      0.00
    1    7   21      0.24      0.00
   -1   -8   30      0.25      0.00
   -1   -8   29      0.32      0.00
   -1   -8   28     -0.65      0.00
   -1   -8   27     -0.20      0.00
   -1   -8   26     -1.08      0.00
   -1   -8   25     -0.62      0.00
   -1   -8   24      0.94      0.00
   -1   -8   23      0.04      0.00
   -1   -8   22      1.35      0.00
   -1   -8   21      1.13      0.00
   -1   -8   20      0.38      0.00
   -1   -8   19      1.43      0.00
   -1   -8   18      0.35      0.00
   -1   -8   17      0.29      0.00
   -1   -8   16      0.55      0.00
   -1   -8   15     -0.96      0.00
   -1   -8   14      1.08      0.00
   -1   -8   13     -0.18      0.00
   -1   -8   12      0.55      0.00
   -1   -8   11      1.56      0.00
   -1   -8   10     -1.32      0.00
   -1   -8    9     -1.04      0.00
   -1   -8    8     -1.44      0.00
   -1   -8    7     -3.86      0.00
   -1   -8    6     -1.99      0.00
   -1   -8    5     -1.36      0.00
   -1   -8    4     -1.17      0.00
   -1   -8    3      0.39      0.00
   -1   -8    2      0.36      0.00
   -1   -8    1      0.52      0.00
    1    8    0     -1.16      0.00
    1    8    1     -0.64      0.00
    1    8    2     -1.95      0.00
    1    8    3     -2.01      0.00
    1    8    4     -0.80      0.00
    1    8    5     -0.70      0.00
    1    8    6      0.44      0.00
    1    8    7      1.05      0.00
    1    8    8      0.61      0.00
    1    8    9      1.17      0.00
    1    8   10      0.34      0.00
    1    8   11     -0.18      0.00
    1    8   12      0.19      0.00
    1    8   13     -0.19      0.00
    1    8   14      0.12      0.00
    1    8   15      0.61      0.00
    1    8   16      1.06      0.00
    1    8   17      0.30      0.00
    1    8   18      0.96      0.00
    1    8   19      0.45      0.00
   -1   -9   29     -0.34      0.00
   -1   -9   28      0.61      0.00
   -1   -9   27      1.21      0.00
   -1   -9   26      0.07      0.00
   -1   -9   25     -0.28      0.00
   -1   -9   24     -0.46      0.00
   -1   -9   23     -2.14      0.00
   -1   -9   22     -0.51      0.00
   -1   -9   21     -1.16      0.00
   -1   -9   20     -1.39      0.00
   -1   -9   19      0.32      0.00
   -1   -9   18     -1.99      0.00
   -1   -9   17      0.82      0.00
   -1   -9   16     -0.72      0.00
   -1   -9   15     -0.62      0.00
   -1   -9   14      0.87      0.00
   -1   -9   13     -2.68      0.00
   -1   -9   12      0.38      0.00
   -1   -9   11     -0.44      0.00
   -1   -9   10     -0.02      0.00
   -1   -9    9      1.95      0.00
   -1   -9    8      2.02      0.00
   -1   -9    7      1.44      0.00
   -1   -9    6      1.67      0.00
   -1   -9    5      1.07      0.00
   -1   -9    4     -0.03      0.00
   -1   -9    3      0.11      0.00
   -1   -9    2     -0.27      0.00
   -1   -9    1      0.58      0.00
    1    9    0      0.13      0.00
    1    9    1      2.07      0.00
    1    9    2      1.09      0.00
    1    9    3      1.38      0.00
    1    9    4      0.96      0.00
    1    9    5     -0.79      0.00
    1    9    6     -0.59      0.00
    1    9    7     -1.23      0.00
    1    9    8     -1.62      0.00
    1    9    9     -0.06      0.00
    1    9   10      0.13      0.00
    1    9   11      0.08      0.00
    1    9   12      1.12      0.00
    1    9   13     -0.39      0.00
    1    9   14     -0.18      0.00
    1    9   15     -0.44      0.00
    1    9   16     -0.49      0.00
    1    9   17      0.01      0.00
   -1  -10   28     -0.71      0.00
   -1  -10   27      0.30      0.00
   -1  -10   26     -0.42      0.00
   -1  -10   25      1.24      0.00
   -1  -10   24      2.07      0.00
   -1  -10   23      0.12      0.00
   -1  -10   22      1.96      0.00
   -1  -10   21     -0.02      0.00
   -1  -10   20      0.58      0.00
   -1  -10   19      0.82      0.00
   -1  -10   18     -0.08      0.00
   -1  -10   17      1.23      0.00
   -1  -10   16     -0.55      0.00
   -1  -10   15      1.47      0.00
   -1  -10   14      0.86      0.00
   -1  -10   13      0.57      0.00
   -1  -10   12      1.66      0.00
   -1  -10   11     -0.59      0.00
   -1  -10   10     -0.24      0.00
   -1  -10    9     -1.09      0.00
   -1  -10    8     -1.37      0.00
   -1  -10    7     -1.10      0.00
   -1  -10    6     -1.05      0.00
   -1  -10    5     -0.85      0.00
   -1  -10    4      0.16      0.00
   -1  -10    3     -0.49      0.00
   -1  -10    2      0.50      0.00
   -1  -10    1     -0.28      0.00
    1   10    0     -0.92      0.00
    1   10    1     -0.27      0.00
    1   10    2     -2.04      0.00
    1   10    3      0.50      0.00
    1   10    4     -0.13      0.00
    1   10    5      0.48      0.00
    1   10    6      2.49      0.00
    1   10    7      0.25      0.00
    1   10    8      0.82      0.00
    1   10    9      0.14      0.00
    1   10   10     -1.48      0.00
    1   10   11      0.13      0.00
    1   10   12     -0.79      0.00
    1   10   13      0.24      0.00
    1   10   14      0.30      0.00
    1   10   15     -0.21      0.00
   -1  -11   26     -1.71      0.00
   -1  -11   25     -0.60      0.00
   -1  -11   24     -1.05      0.00
   -1  -11   23     -1.12      0.00
   -1  -11   22      0.21      0.00
   -1  -11   21     -0.37      0.00
   -1  -11   20     -0.32      0.00
   -1  -11   19     -0.16      0.00
   -1  -11   18     -0.55      0.00
   -1  -11   17     -0.37      0.00
   -1  -11   16     -1.10      0.00
   -1  -11   15     -0.85      0.00
   -1  -11   14     -1.32      0.00
   -1  -11   13     -1.35      0.00
   -1  -11   12     -0.18      0.00
   -1  -11   11     -0.20      0.00
   -1  -11   10      0.78      0.00
   -1  -11    9      0.55      0.00
   -1  -11    8      1.23      0.00
   -1  -11    7      0.76      0.00
   -1  -11    6      0.23      0.00
   -1  -11    5      0.86      0.00
   -1  -11    4     -0.41      0.00
   -1  -11    3     -0.36      0.00
   -1  -11    2      0.41      0.00
   -1  -11    1     -0.76      0.00
    1   11    0      1.13      0.00
    1   11    1      0.17      0.00
    1   11    2     -0.38      0.00
    1   11    3      0.96      0.00
    1   11    4     -2.31      0.00
    1   11    5     -0.39      0.00
    1   11    6     -0.84      0.00
    1   11    7     -1.57      0.00
    1   11    8      1.49      0.00
    1   11    9     -0.54      0.00
    1   11   10      0.96      0.00
    1   11   11      0.47      0.00
    1   11   12     -0.28      0.00
   -1  -12   24      0.44      0.00
   -1  -12   23     -0.05      0.00
   -1  -12   22      0.20      0.00
   -1  -12   21      0.03      0.00
   -1  -12   20      0.06      0.00
   -1  -12   19      0.35      0.00
   -1  -12   18      0.29      0.00
   -1  -12   17      1.00      0.00
   -1  -12   16      0.47      0.00
   -1  -12   15      1.75      0.00
   -1  -12   14      1.03      0.00
   -1  -12   13      0.27      0.00
   -1  -12   12      0.64      0.00
   -1  -12   11     -0.57      0.00
   -1  -12   10     -0.59      0.00
   -1  -12    9     -0.69      0.00
   -1  -12    8      0.00      0.00
   -1  -12    7     -0.46      0.00
   -1  -12    6     -0.06      0.00
   -1  -12    5      0.68      0.00
   -1  -12    4     -0.31      0.00
   -1  -12    3      0.54      0.00
   -1  -12    2     -0.08      0.00
   -1  -12    1     -0.28      0.00
    1   12    0      0.44      0.00
    1   12    1     -0.74      0.00
    1   12    2      1.03      0.00
    1   12    3      0.49      0.00
    1   12    4      0.40      0.00
    1   12    5      1.61      0.00
    1   12    6     -0.25      0.00
    1   12    7      0.37      0.00
    1   12    8      0.07      0.00
   -1  -13   20     -0.24      0.00
   -1  -13   19     -0.29      0.00
   -1  -13   18     -0.16      0.00
   -1  -13   17     -0.83      0.00
   -1  -13   16     -1.20      0.00
   -1  -13   15     -0.39      0.00
   -1  -13   14     -1.04      0.00
   -1  -13   13     -0.13      0.00
   -1  -13   12      0.26      0.00
   -1  -13   11      0.26      0.00
   -1  -13   10      0.56      0.00
   -1  -13    9     -0.51      0.00
   -1  -13    8      0.42      0.00
   -1  -13    7     -0.82      0.00
   -1  -13    6     -0.46      0.00
   -1  -13    5      0.08      0.00
   -1  -13    4     -0.44      0.00
   -1  -13    3      0.42      0.00
   -1  -13    2     -0.15      0.00
   -1  -13    1      0.37      0.00
    1   13    0     -0.27      0.00
    1   13    1     -0.24      0.00
    1   13    2     -0.38      0.00
    1   13    3     -0.75      0.00
    1   13    4     -0.28      0.00
   -1  -14   15      0.63      0.00
   -1  -14   14      0.15      0.00
   -1  -14   13      0.12      0.00
   -1  -14   12     -0.43      0.00
   -1  -14   11      0.11      0.00
   -1  -14   10     -0.11      0.00
   -1  -14    9      0.16      0.00
   -1  -14    8      0.77      0.00
   -1  -14    7      0.24      0.00
   -1  -14    6      0.49      0.00
   -1  -14    5     -0.09      0.00
   -1  -14    4     -0.14      0.00
   -1  -14    3     -0.21      0.00
   -2   15    0      0.40      0.00
    2  -15    1      0.93      0.00
    2  -15    2     -0.27      0.00
    2  -15    3      0.70      0.00
    2  -15    4     -0.31      0.00
    2  -15    5      0.24      0.00
    2  -15    6      0.46      0.00
    2  -15    7      0.00      0.00
    2  -15    8      0.98      0.00
    2  -15    9      0.10      0.00
    2  -15   10      0.63      0.00
    2  -15   11      0.50      0.00
    2  -15   12      0.16      0.00
    2  -15   13      0.54      0.00
    2  -15   14     -0.26      0.00
    2  -15   15      0.14      0.00
    2  -15   16     -0.14      0.00
    2  -15   17     -0.38      0.00
   -2   14    6     -0.28      0.00
   -2   14    5      0.39      0.00
   -2   14    4      0.03      0.00
   -2   14    3     -0.74      0.00
   -2   14    2     -0.02      0.00
   -2   14    1     -1.31      0.00
   -2   14    0      0.12      0.00
    2  -14    1     -0.48      0.00
    2  -14    2      0.47      0.00
    2  -14    3      0.35      0.00
    2  -14    4     -0.19      0.00
    2  -14    5      0.51      0.00
    2  -14    6     -1.40      0.00
    2  -14    7     -0.07      0.00
    2  -14    8     -1.16      0.00
    2  -14    9     -0.98      0.00
    2  -14   10     -0.11      0.00
    2  -14   11     -1.29      0.00
    2  -14   12      0.11      0.00
    2  -14   13     -0.22      0.00
    2  -14   14     -0.57      0.00
    2  -14   15      0.84      0.00
    2  -14   16     -0.16      0.00
    2  -14   17     -0.39      0.00
    2  -14   18      0.42      0.00
    2  -14   19     -0.62      0.00
    2  -14   20     -0.33      0.00
    2  -14   21      0.56      0.00
    2  -14   22     -0.10      0.00
   -2   13   10      0.04      0.00
   -2   13    9      0.07      0.00
   -2   13    8     -0.76      0.00
   -2   13    7      0.16      0.00
   -2   13    6     -0.13      0.00
   -2   13    5     -0.23      0.00
   -2   13    4      0.89      0.00
   -2   13    3      0.37      0.00
   -2   13    2      0.11      0.00
   -2   13    1      0.63      0.00
   -2   13    0     -0.64      0.00
    2  -13    1     -0.51      0.00
    2  -13    2     -0.04      0.00
    2  -13    3     -1.33      0.00
    2  -13    4      0.84      0.00
    2  -13    5     -0.06      0.00
    2  -13    6      0.86      0.00
    2  -13    7      1.50      0.00
    2  -13    8      0.50      0.00
    2  -13    9      1.54      0.00
    2  -13   10      0.13      0.00
    2  -13   11      0.55      0.00
    2  -13   12      0.57      0.00
    2  -13   13     -0.39      0.00
    2  -13   14      0.36      0.00
    2  -13   15     -0.11      0.00
    2  -13   16     -0.03      0.00
    2  -13   17      0.10      0.00
    2  -13   18     -0.09      0.00
    2  -13   19      0.34      0.00
    2  -13   20     -0.97      0.00
    2  -13   21      0.12      0.00
    2  -13   22     -0.34      0.00
    2  -13   23     -1.00      0.00
    2  -13   24      0.56      0.00
    2  -13   25     -0.48      0.00
   -2   12   13      0.03      0.00
   -2   12   12      0.09      0.00
   -2   12   11     -0.30      0.00
   -2   12   10      1.12      0.00
   -2   12    9      0.50      0.00
   -2   12    8     -0.23      0.00
   -2   12    7      0.81      0.00
   -2   12    6     -0.61      0.00
   -2   12    5     -0.35      0.00
   -2   12    4      0.47      0.00
   -2   12    3     -0.32      0.00
   -2   12    2      0.85      0.00
   -2   12    1      0.32      0.00
   -2   12    0      0.39      0.00
    2  -12    1      0.72      0.00
    2  -12    2      0.13      0.00
    2  -12    3      0.21      0.00
    2  -12    4     -0.18      0.00
    2  -12    5     -0.64      0.00
    2  -12    6     -1.07      0.00
    2  -12    7     -1.42      0.00
    2  -12    8     -0.29      0.00
    2  -12    9     -1.05      0.00
    2  -12   10      0.10      0.00
    2  -12   11      0.42      0.00
    2  -12   12     -0.71      0.00
    2  -12   13      0.64      0.00
    2  -12   14     -0.31      0.00
    2  -12   15     -0.17      0.00
    2  -12   16      0.80      0.00
    2  -12   17     -0.35      0.00
    2  -12   18      0.80      0.00
    2  -12   19      0.80      0.00
    2  -12   20     -0.21      0.00
    2  -12   21      1.28      0.00
    2  -12   22     -0.26      0.00
    2  -12   23      0.33      0.00
    2  -12   24      0.39      0.00
    2  -12   25     -0.56      0.00
    2  -12   26      0.18      0.00
    2  -12   27     -0.74      0.00
   -2   11   16      0.37      0.00
   -2   11   15      0.71      0.00
   -2   11   14     -0.21      0.00
   -2   11   13      0.76      0.00
   -2   11   12     -0.93      0.00
   -2   11   11     -0.78      0.00
   -2   11   10     -0.58      0.00
   -2   11    9     -0.51      0.00
   -2   11    8      0.18      0.00
   -2   11    7     -0.24      0.00
   -2   11    6      0.32      0.00
   -2   11    5     -0.72      0.00
   -2   11    4     -1.21      0.00
   -2   11    3     -0.15      0.00
   -2   11    2     -1.65      0.00
   -2   11    1      0.21      0.00
   -2   11    0     -0.29      0.00
    2  -11    1     -0.51      0.00
    2  -11    2      1.04      0.00
    2  -11    3     -1.14      0.00
    2  -11    4      1.15      0.00
    2  -11    5      0.76      0.00
    2  -11    6     -0.21      0.00
    2  -11    7      1.44      0.00
    2  -11    8     -0.85      0.00
    2  -11    9     -0.93      0.00
    2  -11   10      0.56      0.00
    2  -11   11     -2.06      0.00
    2  -11   12      1.34      0.00
    2  -11   13     -0.57      0.00
    2  -11   14     -0.79      0.00
    2  -11   15      0.87      0.00
    2  -11   16     -2.13      0.00
    2  -11   17      0.36      0.00
    2  -11   18     -0.72      0.00
    2  -11   19     -0.92      0.00
    2  -11   20      0.78      0.00
    2  -11   21     -0.96      0.00
    2  -11   22     -0.20      0.00
    2  -11   23      0.66      0.00
    2  -11   24     -1.32      0.00
    2  -11   25      0.96      0.00
    2  -11   26     -0.04      0.00
    2  -11   27     -0.25      0.00
    2  -11   28      0.83      0.00
   -2   10   18     -0.17      0.00
   -2   10   17     -0.96      0.00
   -2   10   16      0.02      0.00
   -2   10   15     -1.12      0.00
   -2   10   14      0.34      0.00
   -2   10   13      0.54      0.00
   -2   10   12      0.55      0.00
   -2   10   11      1.57      0.00
   -2   10   10     -0.78      0.00
   -2   10    9      1.12      0.00
   -2   10    8     -0.25      0.00
   -2   10    7     -0.26      0.00
   -2   10    6      2.18      0.00
   -2   10    5     -0.70      0.00
   -2   10    4      2.47      0.00
   -2   10    3      0.50      0.00
   -2   10    2     -0.20      0.00
   -2   10    1      2.00      0.00
   -2   10    0     -2.71      0.00
    2  -10    1      1.55      0.00
    2  -10    2     -0.59      0.00
    2  -10    3     -1.22      0.00
    2  -10    4      2.31      0.00
    2  -10    5     -1.35      0.00
    2  -10    6      1.81      0.00
    2  -10    7      2.32      0.00
    2  -10    8     -0.07      0.00
    2  -10    9      3.47      0.00
    2  -10   10     -0.33      0.00
    2  -10   11     -0.54      0.00
    2  -10   12      2.47      0.00
    2  -10   13     -2.62      0.00
    2  -10   14      3.02      0.00
    2  -10   15      0.38      0.00
    2  -10   16     -0.53      0.00
    2  -10   17      2.16      0.00
    2  -10   18     -2.01      0.00
    2  -10   19      0.54      0.00
    2  -10   20      0.26      0.00
    2  -10   21     -0.67      0.00
    2  -10   22      1.39      0.00
    2  -10   23     -0.08      0.00
    2  -10   24     -0.02      0.00
    2  -10   25      1.04      0.00
    2  -10   26     -0.66      0.00
    2  -10   27      0.84      0.00
    2  -10   28      0.26      0.00
    2  -10   29     -0.25      0.00
   -2    9   20      0.45      0.00
   -2    9   19      1.19      0.00
   -2    9   18     -0.78      0.00
   -2    9   17      2.13      0.00
   -2    9   16     -0.49      0.00
   -2    9   15     -0.19      0.00
   -2    9   14      0.71      0.00
   -2    9   13     -2.32      0.00
   -2    9   12      0.47      0.00
   -2    9   11     -0.26      0.00
   -2    9   10     -1.62      0.00
   -2    9    9      1.63      0.00
   -2    9    8     -2.44      0.00
   -2    9    7      0.56      0.00
   -2    9    6     -0.52      0.00
   -2    9    5     -2.34      0.00
   -2    9    4      1.45      0.00
   -2    9    3     -3.58      0.00
   -2    9    2      1.81      0.00
   -2    9    1      0.16      0.00
   -2    9    0     -1.33      0.00
    2   -9    1      3.90      0.00
    2   -9    2     -3.90      0.00
    2   -9    3      0.11      0.00
    2   -9    4     -1.64      0.00
    2   -9    5     -5.88      0.00
    2   -9    6     -0.98      0.00
    2   -9    7     -4.95      0.00
    2   -9    8     -2.57      0.00
    2   -9    9      0.33      0.00
    2   -9   10     -2.16      0.00
    2   -9   11      1.36      0.00
    2   -9   12     -0.59      0.00
    2   -9   13     -2.02      0.00
    2   -9   14      0.60      0.00
    2   -9   15     -2.05      0.00
    2   -9   16      1.00      0.00
    2   -9   17      0.65      0.00
    2   -9   18      0.73      0.00
    2   -9   19      0.50      0.00
    2   -9   20     -0.84      0.00
    2   -9   21     -0.07      0.00
    2   -9   22     -1.36      0.00
    2   -9   23     -0.29      0.00
    2   -9   24     -0.34      0.00
    2   -9   25     -0.81      0.00
    2   -9   26     -0.80      0.00
    2   -9   27     -0.55      0.00
    2   -9   28     -0.38      0.00
    2   -9   29      0.11      0.00
    2   -9   30      0.24      0.00
   -2    8   22     -0.34      0.00
   -2    8   21     -2.04      0.00
   -2    8   20      1.29      0.00
   -2    8   19     -2.16      0.00
   -2    8   18     -0.10      0.00
   -2    8   17      0.99      0.00
   -2    8   16     -2.00      0.00
   -2    8   15      2.03      0.00
   -2    8   14     -0.23      0.00
   -2    8   13     -0.40      0.00
   -2    8   12      2.00      0.00
   -2    8   11     -1.55      0.00
   -2    8   10      2.02      0.00
   -2    8    9      0.80      0.00
   -2    8    8     -1.68      0.00
   -2    8    7      3.43      0.00
   -2    8    6     -2.42      0.00
   -2    8    5      2.62      0.00
   -2    8    4      1.39      0.00
   -2    8    3     -2.42      0.00
   -2    8    2      3.70      0.00
   -2    8    1     -4.96      0.00
   -2    8    0      1.38      0.00
    2   -8    1      2.60      0.00
    2   -8    2     -0.81      0.00
    2   -8    3      8.70      0.00
    2   -8    4      3.92      0.00
    2   -8    5      6.22      0.00
    2   -8    6      7.00      0.00
    2   -8    7      2.58      0.00
    2   -8    8      3.06      0.00
    2   -8    9      0.16      0.00
    2   -8   10      0.74      0.00
    2   -8   11     -0.30      0.00
    2   -8   12      1.10      0.00
    2   -8   13      1.27      0.00
    2   -8   14     -0.40      0.00
    2   -8   15      0.90      0.00
    2   -8   16     -1.93      0.00
    2   -8   17     -1.03      0.00
    2   -8   18      0.32      0.00
    2   -8   19     -1.25      0.00
    2   -8   20      2.56      0.00
    2   -8   21      0.05      0.00
    2   -8   22      0.74      0.00
    2   -8   23      1.61      0.00
    2   -8   24     -0.56      0.00
    2   -8   25      2.15      0.00
    2   -8   26      0.64      0.00
    2   -8   27      0.25      0.00
    2   -8   28      0.43      0.00
    2   -8   29     -0.41      0.00
    2   -8   30     -0.83      0.00
    2   -8   31      0.03      0.00
   -2    7   24      0.64      0.00
   -2    7   23      1.62      0.00
   -2    7   22     -0.37      0.00
   -2    7   21      1.42      0.00
   -2    7   20      0.67      0.00
   -2    7   19     -1.30      0.00
   -2    7   18      1.99      0.00
   -2    7   17     -1.54      0.00
   -2    7   16      0.43      0.00
   -2    7   15      0.80      0.00
   -2    7   14     -1.97      0.00
   -2    7   13      2.02      0.00
   -2    7   12     -1.49      0.00
   -2    7   11     -1.72      0.00
   -2    7   10      1.96      0.00
   -2    7    9     -3.19      0.00
   -2    7    8      1.39      0.00
   -2    7    7     -0.34      0.00
   -2    7    6     -3.36      0.00
   -2    7    5      2.80      0.00
   -2    7    4     -3.80      0.00
   -2    7    3      2.70      0.00
   -2    7    2      1.88      0.00
   -2    7    1     -2.67      0.00
   -2    7    0      1.82      0.00
    2   -7    1     -6.84      0.00
    2   -7    2     -5.77      0.00
    2   -7    3     -8.60      0.00
    2   -7    4    -10.11      0.00
    2   -7    5     -7.59      0.00
    2   -7    6     -8.11      0.00
    2   -7    7     -2.12      0.00
    2   -7    8     -4.27      0.00
    2   -7    9      0.40      0.00
    2   -7   10      0.68      0.00
    2   -7   11     -3.29      0.00
    2   -7   12      3.46      0.00
    2   -7   13     -3.05      0.00
    2   -7   14      0.59      0.00
    2   -7   15      2.46      0.00
    2   -7   16     -1.73      0.00
    2   -7   17      3.18      0.00
    2   -7   18     -1.20      0.00
    2   -7   19     -0.97      0.00
    2   -7   20      0.34      0.00
    2   -7   21     -3.05      0.00
    2   -7   22      0.58      0.00
    2   -7   23     -1.26      0.00
    2   -7   24     -2.14      0.00
    2   -7   25      0.16      0.00
    2   -7   26     -1.33      0.00
    2   -7   27     -0.37      0.00
    2   -7   28      0.67      0.00
    2   -7   29      0.30      0.00
    2   -7   30      0.26      0.00
    2   -7   31      0.25      0.00
   -2    6   25     -1.04      0.00
   -2    6   24     -0.15      0.00
   -2    6   23     -0.96      0.00
   -2    6   22     -0.89      0.00
   -2    6   21      1.13      0.00
   -2    6   20     -1.68      0.00
   -2    6   19      1.20      0.00
   -2    6   18     -0.10      0.00
   -2    6   17     -1.49      0.00
   -2    6   16      2.23      0.00
   -2    6   15     -1.84      0.00
   -2    6   14      0.34      0.00
   -2    6   13      1.72      0.00
   -2    6   12     -1.21      0.00
   -2    6   11      2.08      0.00
   -2    6   10     -0.22      0.00
   -2    6    9      0.20      0.00
   -2    6    8      2.40      0.00
   -2    6    7     -0.64      0.00
   -2    6    6      2.20      0.00
   -2    6    5     -0.07      0.00
   -2    6    4     -2.23      0.00
   -2    6    3      0.58      0.00
   -2    6    2     -1.89      0.00
   -2    6    1      3.48      0.00
   -2    6    0      3.37      0.00
    2   -6    1      9.25      0.00
    2   -6    2     12.21      0.00
    2   -6    3     10.40      0.00
    2   -6    4     17.42      0.00
    2   -6    5      6.33      0.00
    2   -6    6      9.06      0.00
    2   -6    7      5.67      0.00
    2   -6    8     -2.81      0.00
    2   -6    9      4.91      0.00
    2   -6   10     -2.94      0.00
    2   -6   11     -1.24      0.00
    2   -6   12      3.06      0.00
    2   -6   13     -3.49      0.00
    2   -6   14      1.87      0.00
    2   -6   15     -0.46      0.00
    2   -6   16     -2.05      0.00
    2   -6   17      0.95      0.00
    2   -6   18     -0.33      0.00
    2   -6   19      0.51      0.00
    2   -6   20      2.41      0.00
    2   -6   21      0.17      0.00
    2   -6   22      1.88      0.00
    2   -6   23      1.83      0.00
    2   -6   24      0.07      0.00
    2   -6   25      1.53      0.00
    2   -6   26      0.25      0.00
    2   -6   27     -0.28      0.00
    2   -6   28     -0.29      0.00
    2   -6   29      0.24      0.00
    2   -6   30     -0.24      0.00
    2   -6   31      0.02      0.00
   -2    5   26      0.63      0.00
   -2    5   25      0.33      0.00
   -2    5   24      0.81      0.00
   -2    5   23     -0.50      0.00
   -2    5   22      0.90      0.00
   -2    5   21     -0.07      0.00
   -2    5   20     -0.67      0.00
   -2    5   19      1.95      0.00
   -2    5   18     -1.90      0.00
   -2    5   17      0.71      0.00
   -2    5   16      0.13      0.00
   -2    5   15     -1.49      0.00
   -2    5   14      0.47      0.00
   -2    5   13     -1.26      0.00
   -2    5   12     -0.10      0.00
   -2    5   11     -0.40      0.00
   -2    5   10     -0.79      0.00
   -2    5    9     -1.21      0.00
   -2    5    8     -1.36      0.00
   -2    5    7     -0.34      0.00
   -2    5    6     -1.19      0.00
   -2    5    5      3.27      0.00
   -2    5    4     -0.74      0.00
   -2    5    3      0.79      0.00
   -2    5    2      0.00      0.00
   -2    5    1     -6.82      0.00
   -2    5    0     -9.15      0.00
    2   -5    1    -12.26      0.00
    2   -5    2    -22.60      0.00
    2   -5    3    -16.35      0.00
    2   -5    4    -14.39      0.00
    2   -5    5    -15.65      0.00
    2   -5    6     -0.69      0.00
    2   -5    7     -3.77      0.00
    2   -5    8     -1.73      0.00
    2   -5    9      4.11      0.00
    2   -5   10     -0.45      0.00
    2   -5   11     -1.04      0.00
    2   -5   12      2.74      0.00
    2   -5   13     -2.82      0.00
    2   -5   14     -0.17      0.00
    2   -5   15      2.07      0.00
    2   -5   16     -1.86      0.00
    2   -5   17      1.39      0.00
    2   -5   18     -0.76      0.00
    2   -5   19     -2.45      0.00
    2   -5   20      0.01      0.00
    2   -5   21     -3.21      0.00
    2   -5   22     -0.62      0.00
    2   -5   23     -1.15      0.00
    2   -5   24     -0.97      0.00
    2   -5   25     -0.32      0.00
    2   -5   26      0.13      0.00
    2   -5   27      0.07      0.00
    2   -5   28     -0.63      0.00
    2   -5   29      0.50      0.00
    2   -5   30     -0.81      0.00
    2   -5   31     -0.31      0.00
   -2    4   27     -0.47      0.00
   -2    4   26      0.15      0.00
   -2    4   25     -0.59      0.00
   -2    4   24      0.28      0.00
   -2    4   23     -0.82      0.00
   -2    4   22      0.22      0.00
   -2    4   21     -1.18      0.00
   -2    4   20      0.22      0.00
   -2    4   19      0.31      0.00
   -2    4   18      0.05      0.00
   -2    4   17      1.32      0.00
   -2    4   16      0.84      0.00
   -2    4   15      0.52      0.00
   -2    4   14      1.10      0.00
   -2    4   13      0.60      0.00
   -2    4   12     -1.39      0.00
   -2    4   11      2.16      0.00
   -2    4   10      0.73      0.00
   -2    4    9     -0.79      0.00
   -2    4    8      4.28      0.00
   -2    4    7     -4.07      0.00
   -2    4    6      0.23      0.00
   -2    4    5      0.23      0.00
   -2    4    4     -5.48      0.00
   -2    4    3      5.89      0.00
   -2    4    2      0.40      0.00
   -2    4    1     11.69      0.00
   -2    4    0     18.70      0.00
    2   -4    1     23.47      0.00
    2   -4    2     25.94      0.00
    2   -4    3     20.47      0.00
    2   -4    4     16.74      0.00
    2   -4    5      3.48      0.00
    2   -4    6      3.19      0.00
    2   -4    7      1.02      0.00
    2   -4    8     -5.67      0.00
    2   -4    9      3.88      0.00
    2   -4   10     -2.03      0.00
    2   -4   11     -0.67      0.00
    2   -4   12      5.03      0.00
    2   -4   13     -2.32      0.00
    2   -4   14      2.14      0.00
    2   -4   15      0.48      0.00
    2   -4   16     -0.01      0.00
    2   -4   17      0.56      0.00
    2   -4   18      1.95      0.00
    2   -4   19      1.44      0.00
    2   -4   20      0.87      0.00
    2   -4   21      2.40      0.00
    2   -4   22      0.08      0.00
    2   -4   23      0.41      0.00
    2   -4   24      1.47      0.00
    2   -4   25     -2.02      0.00
    2   -4   26      1.74      0.00
    2   -4   27     -0.47      0.00
    2   -4   28     -0.30      0.00
    2   -4   29      1.40      0.00
    2   -4   30     -0.06      0.00
    2   -4   31      1.11      0.00
   -2    3   28     -0.77      0.00
   -2    3   27      0.86      0.00
   -2    3   26     -0.46      0.00
   -2    3   25     -0.33      0.00
   -2    3   24      1.48      0.00
   -2    3   23     -0.27      0.00
   -2    3   22      1.11      0.00
   -2    3   21      0.49      0.00
   -2    3   20     -0.88      0.00
   -2    3   19     -0.27      0.00
   -2    3   18     -1.98      0.00
   -2    3   17     -0.96      0.00
   -2    3   16     -0.70      0.00
   -2    3   15     -3.12      0.00
   -2    3   14      3.14      0.00
   -2    3   13     -1.97      0.00
   -2    3   12     -0.32      0.00
   -2    3   11      1.78      0.00
   -2    3   10     -3.96      0.00
   -2    3    9      1.90      0.00
   -2    3    8      0.52      0.00
   -2    3    7      0.65      0.00
   -2    3    6      4.38      0.00
   -2    3    5     -1.04      0.00
   -2    3    4      3.52      0.00
   -2    3    3     -6.05      0.00
   -2    3    2    -10.43      0.00
   -2    3    1    -16.35      0.00
   -2    3    0    -35.76      0.00
    2   -3    1    -21.14      0.00
    2   -3    2    -30.12      0.00
    2   -3    3    -18.30      0.00
    2   -3    4     -0.57      0.00
    2   -3    5     -7.63      0.00
    2   -3    6      4.27      0.00
    2   -3    7      0.95      0.00
    2   -3    8     -0.93      0.00
    2   -3    9     -0.93      0.00
    2   -3   10     -1.52      0.00
    2   -3   11     -1.82      0.00
    2   -3   12     -4.25      0.00
    2   -3   13      2.33      0.00
    2   -3   14     -5.92      0.00
    2   -3   15      1.29      0.00
    2   -3   16     -0.12      0.00
    2   -3   17     -5.63      0.00
    2   -3   18      3.96      0.00
    2   -3   19     -4.56      0.00
    2   -3   20     -0.23      0.00
    2   -3   21      1.51      0.00
    2   -3   22     -3.55      0.00
    2   -3   23      2.99      0.00
    2   -3   24     -0.76      0.00
    2   -3   25     -1.29      0.00
    2   -3   26      2.87      0.00
    2   -3   27     -2.77      0.00
    2   -3   28      1.16      0.00
    2   -3   29     -0.59      0.00
    2   -3   30     -1.39      0.00
    2   -3   31      0.56      0.00
   -2    2   29     -0.58      0.00
   -2    2   28      0.10      0.00
   -2    2   27      1.52      0.00
   -2    2   26     -1.50      0.00
   -2    2   25      0.57      0.00
   -2    2   24     -0.45      0.00
   -2    2   23     -1.89      0.00
   -2    2   22      0.88      0.00
   -2    2   21     -0.48      0.00
   -2    2   20      1.38      0.00
   -2    2   19      1.97      0.00
   -2    2   18      0.20      0.00
   -2    2   17      3.66      0.00
   -2    2   16     -0.79      0.00
   -2    2   15      0.29      0.00
   -2    2   14      0.47      0.00
   -2    2   13     -1.82      0.00
   -2    2   12      2.44      0.00
   -2    2   11     -1.69      0.00
   -2    2   10      2.64      0.00
   -2    2    9     -3.89      0.00
   -2    2    8     -1.07      0.00
   -2    2    7     -1.87      0.00
   -2    2    6     -6.74      0.00
   -2    2    5      5.52      0.00
   -2    2    4     -2.77      0.00
   -2    2    3     10.83      0.00
   -2    2    2     23.30      0.00
   -2    2    1     20.36      0.00
   -2    2    0     33.89      0.00
    2   -2    1     22.05      0.00
    2   -2    2     18.26      0.00
    2   -2    3      5.37      0.00
    2   -2    4     -0.72      0.00
    2   -2    5      7.08      0.00
    2   -2    6    -12.48      0.00
    2   -2    7     10.54      0.00
    2   -2    8      0.75      0.00
    2   -2    9     -5.46      0.00
    2   -2   10     16.84      0.00
    2   -2   11     -8.97      0.00
    2   -2   12      7.05      0.00
    2   -2   13      7.08      0.00
    2   -2   14     -8.61      0.00
    2   -2   15     11.82      0.00
    2   -2   16     -4.16      0.00
    2   -2   17      0.32      0.00
    2   -2   18      5.15      0.00
    2   -2   19     -5.30      0.00
    2   -2   20      4.85      0.00
    2   -2   21     -1.98      0.00
    2   -2   22     -1.69      0.00
    2   -2   23      3.22      0.00
    2   -2   24     -4.05      0.00
    2   -2   25      1.83      0.00
    2   -2   26      0.25      0.00
    2   -2   27     -2.11      0.00
    2   -2   28      2.66      0.00
    2   -2   29     -1.66      0.00
    2   -2   30      0.91      0.00
   -2    1   30     -0.06      0.00
   -2    1   29     -1.39      0.00
   -2    1   28      0.69      0.00
   -2    1   27     -1.07      0.00
   -2    1   26     -0.19      0.00
   -2    1   25      1.40      0.00
   -2    1   24     -0.41      0.00
   -2    1   23      1.35      0.00
   -2    1   22     -0.69      0.00
   -2    1   21     -1.24      0.00
   -2    1   20     -0.91      0.00
   -2    1   19     -2.41      0.00
   -2    1   18     -1.18      0.00
   -2    1   17     -1.63      0.00
   -2    1   16      1.17      0.00
   -2    1   15     -0.06      0.00
   -2    1   14     -1.05      0.00
   -2    1   13      2.98      0.00
   -2    1   12     -5.06      0.00
   -2    1   11      3.49      0.00
   -2    1   10      0.64      0.00
   -2    1    9     -0.87      0.00
   -2    1    8     11.69      0.00
   -2    1    7     -9.49      0.00
   -2    1    6     11.78      0.00
   -2    1    5     -5.13      0.00
   -2    1    4    -15.89      0.00
   -2    1    3      3.42      0.00
   -2    1    2    -43.32      0.00
   -2    1    1     -4.11      0.00
   -2    1    0    -24.03      0.00
    2   -1    1    -25.99      0.00
    2   -1    2     21.93      0.00
    2   -1    3    -31.13      0.00
    2   -1    4     17.15      0.00
    2   -1    5      3.33      0.00
    2   -1    6    -20.24      0.00
    2   -1    7     22.36      0.00
    2   -1    8    -20.46      0.00
    2   -1    9      0.28      0.00
    2   -1   10      4.97      0.00
    2   -1   11    -17.92      0.00
    2   -1   12     10.06      0.00
    2   -1   13     -6.92      0.00
    2   -1   14     -3.98      0.00
    2   -1   15      5.86      0.00
    2   -1   16     -7.69      0.00
    2   -1   17      4.34      0.00
    2   -1   18     -2.23      0.00
    2   -1   19     -1.76      0.00
    2   -1   20      3.83      0.00
    2   -1   21     -3.33      0.00
    2   -1   22      2.68      0.00
    2   -1   23      0.59      0.00
    2   -1   24     -1.61      0.00
    2   -1   25      2.47      0.00
    2   -1   26     -1.78      0.00
    2   -1   27      1.35      0.00
    2   -1   28      0.12      0.00
    2   -1   29     -0.84      0.00
    2   -1   30      1.04      0.00
   -2    0   31      0.61      0.00
   -2    0   30     -0.17      0.00
   -2    0   29      1.11      0.00
   -2    0   28      0.88      0.00
   -2    0   27     -0.73      0.00
   -2    0   26      1.23      0.00
   -2    0   25     -1.86      0.00
   -2    0   24     -0.02      0.00
   -2    0   23      0.22      0.00
   -2    0   22      0.31      0.00
   -2    0   21      1.98      0.00
   -2    0   20      0.83      0.00
   -2    0   19      3.53      0.00
   -2    0   18     -0.96      0.00
   -2    0   17      0.93      0.00
   -2    0   16      1.36      0.00
   -2    0   15     -3.67      0.00
   -2    0   14      4.46      0.00
   -2    0   13     -1.92      0.00
   -2    0   12     -0.38      0.00
   -2    0   11      4.12      0.00
   -2    0   10    -11.16      0.00
   -2    0    9      7.37      0.00
   -2    0    8     -6.38      0.00
   -2    0    7     -6.91      0.00
   -2    0    6     17.84      0.00
   -2    0    5    -17.18      0.00
   -2    0    4     26.83      0.00
   -2    0    3     10.15      0.00
   -2    0    2     -4.21      0.00
   -2    0    1     42.64      0.00
    2    0    0    -23.47      0.00
    2    0    1     17.27      0.00
    2    0    2     10.27      0.00
    2    0    3    -24.11      0.00
    2    0    4     24.56      0.00
    2    0    5    -14.99      0.00
    2    0    6      1.26      0.00
    2    0    7     11.16      0.00
    2    0    8     -8.82      0.00
    2    0    9     12.51      0.00
    2    0   10      0.12      0.00
    2    0   11     -0.11      0.00
    2    0   12      5.59      0.00
    2    0   13     -3.28      0.00
    2    0   14      3.20      0.00
    2    0   15     -0.57      0.00
    2    0   16      0.15      0.00
    2    0   17      2.84      0.00
    2    0   18     -1.85      0.00
    2    0   19      1.56      0.00
    2    0   20     -0.94      0.00
    2    0   21     -1.27      0.00
    2    0   22      0.51      0.00
    2    0   23     -1.57      0.00
    2    0   24      1.61      0.00
    2    0   25     -1.14      0.00
    2    0   26     -0.46      0.00
    2    0   27      1.20      0.00
    2    0   28     -1.64      0.00
    2    0   29      1.20      0.00
   -2   -1   31     -0.79      0.00
   -2   -1   30     -0.61      0.00
   -2   -1   29     -0.34      0.00
   -2   -1   28     -1.01      0.00
   -2   -1   27      0.43      0.00
   -2   -1   26      0.74      0.00
   -2   -1   25      0.27      0.00
   -2   -1   24      0.79      0.00
   -2   -1   23     -0.96      0.00
   -2   -1   22      0.04      0.00
   -2   -1   21     -3.47      0.00
   -2   -1   20      0.09      0.00
   -2   -1   19     -1.97      0.00
   -2   -1   18     -1.86      0.00
   -2   -1   17      2.58      0.00
   -2   -1   16     -3.87      0.00
   -2   -1   15      2.25      0.00
   -2   -1   14     -0.28      0.00
   -2   -1   13     -4.62      0.00
   -2   -1   12      6.70      0.00
   -2   -1   11     -3.83      0.00
   -2   -1   10     -0.38      0.00
   -2   -1    9      8.27      0.00
   -2   -1    8     -9.07      0.00
   -2   -1    7      7.22      0.00
   -2   -1    6     -2.47      0.00
   -2   -1    5    -12.30      0.00
   -2   -1    4      6.57      0.00
   -2   -1    3    -17.02      0.00
   -2   -1    2     -0.96      0.00
   -2   -1    1      4.10      0.00
    2    1    0    -12.03      0.00
    2    1    1      9.38      0.00
    2    1    2     -3.40      0.00
    2    1    3     -0.13      0.00
    2    1    4      6.39      0.00
    2    1    5     -2.43      0.00
    2    1    6      2.28      0.00
    2    1    7     -2.68      0.00
    2    1    8     -2.00      0.00
    2    1    9     -3.10      0.00
    2    1   10     -0.27      0.00
    2    1   11     -0.59      0.00
    2    1   12     -1.59      0.00
    2    1   13      1.47      0.00
    2    1   14     -1.50      0.00
    2    1   15     -0.73      0.00
    2    1   16     -0.60      0.00
    2    1   17     -1.14      0.00
    2    1   18      0.33      0.00
    2    1   19      0.35      0.00
    2    1   20      0.45      0.00
    2    1   21      1.89      0.00
    2    1   22     -1.24      0.00
    2    1   23      0.24      0.00
    2    1   24      0.62      0.00
    2    1   25     -1.42      0.00
    2    1   26      0.97      0.00
    2    1   27     -0.62      0.00
    2    1   28     -0.47      0.00
   -2   -2   31      0.88      0.00
   -2   -2   30      0.60      0.00
   -2   -2   29      0.03      0.00
   -2   -2   28      0.42      0.00
   -2   -2   27     -1.16      0.00
   -2   -2   26     -0.52      0.00
   -2   -2   25     -0.46      0.00
   -2   -2   24     -1.02      0.00
   -2   -2   23      1.86      0.00
   -2   -2   22      0.39      0.00
   -2   -2   21      1.14      0.00
   -2   -2   20      3.17      0.00
   -2   -2   19     -1.52      0.00
   -2   -2   18      3.54      0.00
   -2   -2   17     -0.58      0.00
   -2   -2   16     -0.63      0.00
   -2   -2   15      3.66      0.00
   -2   -2   14     -2.80      0.00
   -2   -2   13      1.36      0.00
   -2   -2   12      2.42      0.00
   -2   -2   11     -1.91      0.00
   -2   -2   10      1.74      0.00
   -2   -2    9     -0.13      0.00
   -2   -2    8     -2.18      0.00
   -2   -2    7      0.28      0.00
   -2   -2    6      3.34      0.00
   -2   -2    5     -0.29      0.00
   -2   -2    4      4.01      0.00
   -2   -2    3      2.49      0.00
   -2   -2    2     -5.99      0.00
   -2   -2    1      4.61      0.00
    2    2    0     -4.54      0.00
    2    2    1     -2.05      0.00
    2    2    2      1.18      0.00
    2    2    3     -7.39      0.00
    2    2    4     -0.39      0.00
    2    2    5     -1.69      0.00
    2    2    6     -2.76      0.00
    2    2    7      4.32      0.00
    2    2    8     -1.29      0.00
    2    2    9     -0.35      0.00
    2    2   10      3.17      0.00
    2    2   11     -2.78      0.00
    2    2   12      2.27      0.00
    2    2   13     -0.10      0.00
    2    2   14      0.32      0.00
    2    2   15      1.25      0.00
    2    2   16      0.05      0.00
    2    2   17      0.25      0.00
    2    2   18     -0.11      0.00
    2    2   19     -1.34      0.00
    2    2   20     -0.40      0.00
    2    2   21      0.14      0.00
    2    2   22     -0.16      0.00
    2    2   23      0.89      0.00
    2    2   24     -0.17      0.00
    2    2   25      0.93      0.00
    2    2   26     -0.11      0.00
    2    2   27      0.75      0.00
   -2   -3   31      0.53      0.00
   -2   -3   30     -1.32      0.00
   -2   -3   29      0.96      0.00
   -2   -3   28      0.62      0.00
   -2   -3   27      0.01      0.00
   -2   -3   26      2.08      0.00
   -2   -3   25     -0.49      0.00
   -2   -3   24      0.14      0.00
   -2   -3   23     -0.29      0.00
   -2   -3   22     -1.72      0.00
   -2   -3   21     -0.93      0.00
   -2   -3   20     -1.40      0.00
   -2   -3   19     -1.49      0.00
   -2   -3   18     -0.62      0.00
   -2   -3   17     -0.96      0.00
   -2   -3   16     -0.49      0.00
   -2   -3   15     -0.63      0.00
   -2   -3   14      0.29      0.00
   -2   -3   13     -3.24      0.00
   -2   -3   12     -0.43      0.00
   -2   -3   11     -0.86      0.00
   -2   -3   10     -2.80      0.00
   -2   -3    9      5.80      0.00
   -2   -3    8     -3.40      0.00
   -2   -3    7      1.48      0.00
   -2   -3    6      1.75      0.00
   -2   -3    5     -7.97      0.00
   -2   -3    4      7.80      0.00
   -2   -3    3     -2.52      0.00
   -2   -3    2      1.38      0.00
   -2   -3    1      7.40      0.00
    2    3    0     -4.86      0.00
    2    3    1      7.78      0.00
    2    3    2      1.01      0.00
    2    3    3      1.50      0.00
    2    3    4      6.77      0.00
    2    3    5     -2.58      0.00
    2    3    6      3.09      0.00
    2    3    7      0.95      0.00
    2    3    8     -1.76      0.00
    2    3    9      1.76      0.00
    2    3   10     -2.00      0.00
    2    3   11     -0.31      0.00
    2    3   12     -0.41      0.00
    2    3   13     -0.32      0.00
    2    3   14     -0.25      0.00
    2    3   15     -0.30      0.00
    2    3   16      0.39      0.00
    2    3   17     -0.73      0.00
    2    3   18      1.22      0.00
    2    3   19      0.10      0.00
    2    3   20     -0.19      0.00
    2    3   21     -0.51      0.00
    2    3   22     -0.09      0.00
    2    3   23     -1.02      0.00
    2    3   24     -0.09      0.00
    2    3   25     -0.20      0.00
    2    3   26     -0.47      0.00
   -2   -4   31      0.18      0.00
   -2   -4   30     -0.95      0.00
   -2   -4   29      0.42      0.00
   -2   -4   28     -1.27      0.00
   -2   -4   27     -0.84      0.00
   -2   -4   26     -0.17      0.00
   -2   -4   25     -0.35      0.00
   -2   -4   24      0.11      0.00
   -2   -4   23      0.90      0.00
   -2   -4   22      1.62      0.00
   -2   -4   21     -0.05      0.00
   -2   -4   20      2.87      0.00
   -2   -4   19     -0.07      0.00
   -2   -4   18      0.80      0.00
   -2   -4   17      2.34      0.00
   -2   -4   16     -1.97      0.00
   -2   -4   15      2.60      0.00
   -2   -4   14      1.88      0.00
   -2   -4   13     -0.87      0.00
   -2   -4   12      5.89      0.00
   -2   -4   11     -3.19      0.00
   -2   -4   10      0.66      0.00
   -2   -4    9      1.32      0.00
   -2   -4    8     -5.97      0.00
   -2   -4    7      6.68      0.00
   -2   -4    6     -3.89      0.00
   -2   -4    5     -1.04      0.00
   -2   -4    4      1.89      0.00
   -2   -4    3     -8.23      0.00
   -2   -4    2      2.10      0.00
   -2   -4    1     -2.96      0.00
    2    4    0     -3.49      0.00
    2    4    1      2.10      0.00
    2    4    2     -6.55      0.00
    2    4    3      0.32      0.00
    2    4    4     -3.32      0.00
    2    4    5     -2.76      0.00
    2    4    6      0.69      0.00
    2    4    7     -3.31      0.00
    2    4    8      3.03      0.00
    2    4    9     -0.62      0.00
    2    4   10      1.53      0.00
    2    4   11      0.83      0.00
    2    4   12     -0.65      0.00
    2    4   13      0.83      0.00
    2    4   14     -0.89      0.00
    2    4   15      0.63      0.00
    2    4   16      0.49      0.00
    2    4   17     -0.72      0.00
    2    4   18      0.68      0.00
    2    4   19      0.54      0.00
    2    4   20      0.15      0.00
    2    4   21      1.22      0.00
    2    4   22      0.14      0.00
    2    4   23      0.46      0.00
    2    4   24     -0.21      0.00
    2    4   25     -0.13      0.00
   -2   -5   31      0.53      0.00
   -2   -5   30     -0.04      0.00
   -2   -5   29      0.63      0.00
   -2   -5   28      0.71      0.00
   -2   -5   27     -0.24      0.00
   -2   -5   26      0.81      0.00
   -2   -5   25      0.08      0.00
   -2   -5   24     -1.39      0.00
   -2   -5   23      0.45      0.00
   -2   -5   22     -1.78      0.00
   -2   -5   21     -1.50      0.00
   -2   -5   20      0.70      0.00
   -2   -5   19     -3.40      0.00
   -2   -5   18      1.02      0.00
   -2   -5   17     -1.22      0.00
   -2   -5   16     -2.16      0.00
   -2   -5   15      1.31      0.00
   -2   -5   14     -3.86      0.00
   -2   -5   13     -0.19      0.00
   -2   -5   12      0.41      0.00
   -2   -5   11     -3.78      0.00
   -2   -5   10      4.93      0.00
   -2   -5    9     -2.24      0.00
   -2   -5    8     -0.25      0.00
   -2   -5    7      5.05      0.00
   -2   -5    6     -3.02      0.00
   -2   -5    5      6.09      0.00
   -2   -5    4      2.05      0.00
   -2   -5    3     -0.13      0.00
   -2   -5    2      4.17      0.00
   -2   -5    1     -2.75      0.00
    2    5    0      2.35      0.00
    2    5    1      1.35      0.00
    2    5    2      0.49      0.00
    2    5    3      5.03      0.00
    2    5    4     -0.32      0.00
    2    5    5      3.91      0.00
    2    5    6     -0.02      0.00
    2    5    7     -0.96      0.00
    2    5    8      0.34      0.00
    2    5    9     -2.48      0.00
    2    5   10      0.22      0.00
    2    5   11     -0.49      0.00
    2    5   12     -0.24      0.00
    2    5   13      0.61      0.00
    2    5   14     -0.77      0.00
    2    5   15     -0.28      0.00
    2    5   16      0.33      0.00
    2    5   17     -1.69      0.00
    2    5   18      0.31      0.00
    2    5   19     -1.64      0.00
    2    5   20     -0.70      0.00
    2    5   21     -0.22      0.00
    2    5   22     -0.85      0.00
    2    5   23      0.93      0.00
    2    5   24     -0.02      0.00
   -2   -6   31      0.71      0.00
   -2   -6   30     -0.91      0.00
   -2   -6   29      0.38      0.00
   -2   -6   28      0.04      0.00
   -2   -6   27     -0.85      0.00
   -2   -6   26      0.52      0.00
   -2   -6   25     -0.50      0.00
   -2   -6   24      0.40      0.00
   -2   -6   23      1.48      0.00
   -2   -6   22     -0.17      0.00
   -2   -6   21      2.02      0.00
   -2   -6   20      1.15      0.00
   -2   -6   19     -0.20      0.00
   -2   -6   18      3.08      0.00
   -2   -6   17     -0.85      0.00
   -2   -6   16      1.70      0.00
   -2   -6   15      1.37      0.00
   -2   -6   14     -1.27      0.00
   -2   -6   13      3.10      0.00
   -2   -6   12     -0.87      0.00
   -2   -6   11     -0.62      0.00
   -2   -6   10      2.41      0.00
   -2   -6    9     -4.02      0.00
   -2   -6    8     -0.13      0.00
   -2   -6    7     -2.80      0.00
   -2   -6    6     -4.40      0.00
   -2   -6    5     -0.17      0.00
   -2   -6    4     -3.94      0.00
   -2   -6    3      1.94      0.00
   -2   -6    2     -0.31      0.00
   -2   -6    1     -0.70      0.00
    2    6    0      1.48      0.00
    2    6    1     -3.38      0.00
    2    6    2     -1.79      0.00
    2    6    3     -1.56      0.00
    2    6    4     -3.64      0.00
    2    6    5      0.05      0.00
    2    6    6     -0.14      0.00
    2    6    7      0.18      0.00
    2    6    8      1.79      0.00
    2    6    9      0.37      0.00
    2    6   10      1.01      0.00
    2    6   11     -0.21      0.00
    2    6   12      0.33      0.00
    2    6   13      0.06      0.00
    2    6   14     -0.41      0.00
    2    6   15      1.03      0.00
    2    6   16      0.18      0.00
    2    6   17      0.83      0.00
    2    6   18      1.70      0.00
    2    6   19      0.03      0.00
    2    6   20      1.20      0.00
    2    6   21      0.36      0.00
    2    6   22     -0.76      0.00
   -2   -7   30     -0.76      0.00
   -2   -7   29      0.21      0.00
   -2   -7   28     -0.07      0.00
   -2   -7   27      0.65      0.00
   -2   -7   26      0.50      0.00
   -2   -7   25     -0.07      0.00
   -2   -7   24     -0.20      0.00
   -2   -7   23     -1.23      0.00
   -2   -7   22     -1.69      0.00
   -2   -7   21     -0.59      0.00
   -2   -7   20     -1.79      0.00
   -2   -7   19     -1.37      0.00
   -2   -7   18     -0.15      0.00
   -2   -7   17     -2.25      0.00
   -2   -7   16      0.75      0.00
   -2   -7   15     -0.88      0.00
   -2   -7   14     -0.82      0.00
   -2   -7   13      0.51      0.00
   -2   -7   12     -1.57      0.00
   -2   -7   11      0.27      0.00
   -2   -7   10      0.79      0.00
   -2   -7    9      1.46      0.00
   -2   -7    8      3.22      0.00
   -2   -7    7      1.56      0.00
   -2   -7    6      3.28      0.00
   -2   -7    5      0.26      0.00
   -2   -7    4     -0.43      0.00
   -2   -7    3      0.65      0.00
   -2   -7    2     -1.89      0.00
   -2   -7    1      0.79      0.00
    2    7    0      0.89      0.00
    2    7    1      1.57      0.00
    2    7    2      2.21      0.00
    2    7    3      2.52      0.00
    2    7    4      0.82      0.00
    2    7    5      0.94      0.00
    2    7    6     -0.70      0.00
    2    7    7     -0.88      0.00
    2    7    8     -1.60      0.00
    2    7    9     -0.51      0.00
    2    7   10     -0.57      0.00
    2    7   11     -0.39      0.00
    2    7   12      1.49      0.00
    2    7   13     -0.64      0.00
    2    7   14      0.32      0.00
    2    7   15     -0.19      0.00
    2    7   16     -1.24      0.00
    2    7   17     -0.81      0.00
    2    7   18     -0.22      0.00
    2    7   19     -1.26      0.00
    2    7   20      0.14      0.00
   -2   -8   29     -0.25      0.00
   -2   -8   28     -0.59      0.00
   -2   -8   27     -0.79      0.00
   -2   -8   26     -0.66      0.00
   -2   -8   25      0.34      0.00
   -2   -8   24      1.43      0.00
   -2   -8   23      1.39      0.00
   -2   -8   22      1.61      0.00
   -2   -8   21      1.60      0.00
   -2   -8   20      0.70      0.00
   -2   -8   19      1.42      0.00
   -2   -8   18      0.66      0.00
   -2   -8   17      0.59      0.00
   -2   -8   16      0.60      0.00
   -2   -8   15      0.03      0.00
   -2   -8   14      1.16      0.00
   -2   -8   13      0.18      0.00
   -2   -8   12      1.44      0.00
   -2   -8   11     -0.19      0.00
   -2   -8   10     -1.26      0.00
   -2   -8    9     -0.87      0.00
   -2   -8    8     -1.95      0.00
   -2   -8    7     -2.08      0.00
   -2   -8    6      0.19      0.00
   -2   -8    5     -0.58      0.00
   -2   -8    4      0.02      0.00
   -2   -8    3      1.02      0.00
   -2   -8    2      0.07      0.00
   -2   -8    1     -0.15      0.00
    2    8    0     -1.15      0.00
    2    8    1     -0.72      0.00
    2    8    2     -2.60      0.00
    2    8    3     -0.93      0.00
    2    8    4     -0.50      0.00
    2    8    5     -0.31      0.00
    2    8    6      1.78      0.00
    2    8    7      1.35      0.00
    2    8    8      0.56      0.00
    2    8    9      1.64      0.00
    2    8   10     -1.28      0.00
    2    8   11     -0.85      0.00
    2    8   12      0.27      0.00
    2    8   13     -1.43      0.00
    2    8   14      0.79      0.00
    2    8   15      0.80      0.00
    2    8   16     -0.16      0.00
    2    8   17      0.78      0.00
    2    8   18      0.27      0.00
   -2   -9   28      0.86      0.00
   -2   -9   27      0.72      0.00
   -2   -9   26     -0.55      0.00
   -2   -9   25     -1.12      0.00
   -2   -9   24     -1.40      0.00
   -2   -9   23     -2.35      0.00
   -2   -9   22     -0.49      0.00
   -2   -9   21     -1.53      0.00
   -2   -9   20     -0.41      0.00
   -2   -9   19     -0.76      0.00
   -2   -9   18     -0.93      0.00
   -2   -9   17      0.04      0.00
   -2   -9   16     -1.38      0.00
   -2   -9   15     -0.04      0.00
   -2   -9   14     -1.65      0.00
   -2   -9   13     -1.67      0.00
   -2   -9   12      0.00      0.00
   -2   -9   11     -1.16      0.00
   -2   -9   10      0.71      0.00
   -2   -9    9      1.19      0.00
   -2   -9    8      0.62      0.00
   -2   -9    7      0.29      0.00
   -2   -9    6      1.17      0.00
   -2   -9    5     -0.66      0.00
   -2   -9    4     -0.11      0.00
   -2   -9    3     -0.55      0.00
   -2   -9    2     -0.26      0.00
   -2   -9    1     -0.52      0.00
    2    9    0      0.60      0.00
    2    9    1      1.30      0.00
    2    9    2     -0.24      0.00
    2    9    3      1.81      0.00
    2    9    4     -1.44      0.00
    2    9    5     -0.97      0.00
    2    9    6     -0.76      0.00
    2    9    7     -2.24      0.00
    2    9    8     -0.07      0.00
    2    9    9      1.06      0.00
    2    9   10     -0.38      0.00
    2    9   11      1.68      0.00
    2    9   12      0.31      0.00
    2    9   13     -0.68      0.00
    2    9   14      0.61      0.00
    2    9   15     -0.65      0.00
    2    9   16      0.14      0.00
   -2  -10   27      0.47      0.00
   -2  -10   26      0.30      0.00
   -2  -10   25      2.24      0.00
   -2  -10   24      0.86      0.00
   -2  -10   23      0.92      0.00
   -2  -10   22      1.26      0.00
   -2  -10   21     -0.32      0.00
   -2  -10   20      1.12      0.00
   -2  -10   19      0.20      0.00
   -2  -10   18      0.54      0.00
   -2  -10   17      0.66      0.00
   -2  -10   16      0.84      0.00
   -2  -10   15      1.78      0.00
   -2  -10   14      1.12      0.00
   -2  -10   13      2.07      0.00
   -2  -10   12      0.91      0.00
   -2  -10   11     -0.19      0.00
   -2  -10   10      0.46      0.00
   -2  -10    9     -1.07      0.00
   -2  -10    8     -0.21      0.00
   -2  -10    7     -0.40      0.00
   -2  -10    6     -0.10      0.00
   -2  -10    5      0.38      0.00
   -2  -10    4      0.46      0.00
   -2  -10    3      0.80      0.00
   -2  -10    2      0.97      0.00
   -2  -10    1     -0.20      0.00
    2   10    0      0.97      0.00
    2   10    1     -0.90      0.00
    2   10    2      0.22      0.00
    2   10    3      1.36      0.00
    2   10    4     -0.57      0.00
    2   10    5      2.65      0.00
    2   10    6      0.70      0.00
    2   10    7     -0.32      0.00
    2   10    8      1.07      0.00
    2   10    9     -1.38      0.00
    2   10   10     -0.33      0.00
    2   10   11      0.08      0.00
    2   10   12     -0.62      0.00
    2   10   13      0.33      0.00
   -2  -11   25     -0.30      0.00
   -2  -11   24     -0.98      0.00
   -2  -11   23     -0.27      0.00
   -2  -11   22     -0.05      0.00
   -2  -11   21     -0.79      0.00
   -2  -11   20      0.02      0.00
   -2  -11   19     -0.24      0.00
   -2  -11   18     -0.73      0.00
   -2  -11   17     -0.53      0.00
   -2  -11   16     -1.31      0.00
   -2  -11   15     -1.75      0.00
   -2  -11   14     -1.79      0.00
   -2  -11   13     -0.92      0.00
   -2  -11   12     -0.94      0.00
   -2  -11   11      0.11      0.00
   -2  -11   10      0.37      0.00
   -2  -11    9      0.08      0.00
   -2  -11    8      0.52      0.00
   -2  -11    7     -0.47      0.00
   -2  -11    6     -0.18      0.00
   -2  -11    5     -0.57      0.00
   -2  -11    4     -0.92      0.00
   -2  -11    3     -0.77      0.00
   -2  -11    2     -0.63      0.00
   -2  -11    1     -0.81      0.00
    2   11    0      0.05      0.00
    2   11    1     -1.15      0.00
    2   11    2      0.26      0.00
    2   11    3     -1.07      0.00
    2   11    4     -1.41      0.00
    2   11    5      0.34      0.00
    2   11    6     -1.56      0.00
    2   11    7      0.40      0.00
    2   11    8      0.13      0.00
    2   11    9     -0.26      0.00
    2   11   10      0.54      0.00
   -2  -12   22      0.37      0.00
   -2  -12   21     -0.01      0.00
   -2  -12   20      0.19      0.00
   -2  -12   19      0.40      0.00
   -2  -12   18      0.23      0.00
   -2  -12   17      0.99      0.00
   -2  -12   16      1.40      0.00
   -2  -12   15      1.31      0.00
   -2  -12   14      1.03      0.00
   -2  -12   13      0.79      0.00
   -2  -12   12      0.08      0.00
   -2  -12   11     -0.34      0.00
   -2  -12   10     -0.09      0.00
   -2  -12    9     -0.38      0.00
   -2  -12    8      0.60      0.00
   -2  -12    7      0.22      0.00
   -2  -12    6      0.39      0.00
   -2  -12    5      1.47      0.00
   -2  -12    4     -0.16      0.00
   -2  -12    3      0.98      0.00
   -2  -12    2      0.66      0.00
   -2  -12    1      0.17      0.00
    2   12    0      0.63      0.00
    2   12    1      0.25      0.00
    2   12    2      0.88      0.00
    2   12    3      0.15      0.00
    2   12    4      0.84      0.00
    2   12    5      0.26      0.00
    2   12    6      0.27      0.00
   -2  -13   18     -0.84      0.00
   -2  -13   17     -0.70      0.00
   -2  -13   16     -0.76      0.00
   -2  -13   15     -0.75      0.00
   -2  -13   14     -0.61      0.00
   -2  -13   13      0.18      0.00
   -2  -13   12     -0.04      0.00
   -2  -13   11      0.59      0.00
   -2  -13   10      0.06      0.00
   -2  -13    9     -0.43      0.00
   -2  -13    8      0.42      0.00
   -2  -13    7     -1.55      0.00
   -2  -13    6     -0.06      0.00
   -2  -13    5     -0.29      0.00
   -2  -13    4     -0.89      0.00
   -2  -13    3      0.32      0.00
   -2  -13    2     -0.61      0.00
   -2  -13    1     -0.06      0.00
    2   13    0     -0.44      0.00
    3  -16    7     -0.72      0.00
    3  -16    8      0.04      0.00
    3  -16    9     -0.46      0.00
    3  -16   10     -0.37      0.00
    3  -16   11     -0.01      0.00
   -3   15    2      0.63      0.00
   -3   15    1      0.01      0.00
   -3   15    0      0.57      0.00
    3  -15    1     -0.49      0.00
    3  -15    2     -0.61      0.00
    3  -15    3      0.06      0.00
    3  -15    4     -0.83      0.00
    3  -15    5      0.83      0.00
    3  -15    6      0.17      0.00
    3  -15    7      0.84      0.00
    3  -15    8      0.80      0.00
    3  -15    9      0.07      0.00
    3  -15   10      0.93      0.00
    3  -15   11     -0.28      0.00
    3  -15   12      0.24      0.00
    3  -15   13      0.16      0.00
    3  -15   14     -0.50      0.00
    3  -15   15      0.16      0.00
    3  -15   16     -0.41      0.00
    3  -15   17     -0.06      0.00
    3  -15   18      0.36      0.00
    3  -15   19     -0.31      0.00
   -3   14    7     -0.02      0.00
   -3   14    6      0.06      0.00
   -3   14    5      0.07      0.00
   -3   14    4     -0.21      0.00
   -3   14    3     -0.30      0.00
   -3   14    2     -0.10      0.00
   -3   14    1      0.18      0.00
   -3   14    0      0.56      0.00
    3  -14    1      0.59      0.00
    3  -14    2      0.76      0.00
    3  -14    3      0.02      0.00
    3  -14    4      0.14      0.00
    3  -14    5     -0.73      0.00
    3  -14    6     -1.13      0.00
    3  -14    7     -0.12      0.00
    3  -14    8     -1.63      0.00
    3  -14    9      0.40      0.00
    3  -14   10     -0.17      0.00
    3  -14   11     -0.08      0.00
    3  -14   12      0.82      0.00
    3  -14   13     -0.20      0.00
    3  -14   14      0.35      0.00
    3  -14   15      0.49      0.00
    3  -14   16     -0.50      0.00
    3  -14   17      0.43      0.00
    3  -14   18      0.21      0.00
    3  -14   19     -0.17      0.00
    3  -14   20      0.81      0.00
    3  -14   21      0.42      0.00
    3  -14   22      0.13      0.00
    3  -14   23      0.25      0.00
   -3   13   11     -0.23      0.00
   -3   13   10      0.08      0.00
   -3   13    9     -0.24      0.00
   -3   13    8     -0.13      0.00
   -3   13    7      0.82      0.00
   -3   13    6     -0.52      0.00
   -3   13    5      0.38      0.00
   -3   13    4      0.24      0.00
   -3   13    3     -1.36      0.00
   -3   13    2      0.19      0.00
   -3   13    1     -1.29      0.00
   -3   13    0     -0.62      0.00
    3  -13    1     -0.11      0.00
    3  -13    2     -0.69      0.00
    3  -13    3      0.34      0.00
    3  -13    4      0.40      0.00
    3  -13    5      0.33      0.00
    3  -13    6      0.95      0.00
    3  -13    7      0.47      0.00
    3  -13    8     -0.01      0.00
    3  -13    9     -0.47      0.00
    3  -13   10     -1.02      0.00
    3  -13   11     -0.38      0.00
    3  -13   12     -1.16      0.00
    3  -13   13      0.11      0.00
    3  -13   14     -0.07      0.00
    3  -13   15     -0.37      0.00
    3  -13   16      0.19      0.00
    3  -13   17     -0.64      0.00
    3  -13   18     -0.56      0.00
    3  -13   19     -0.59      0.00
    3  -13   20     -1.37      0.00
    3  -13   21      0.33      0.00
    3  -13   22     -0.98      0.00
    3  -13   23     -0.01      0.00
    3  -13   24      0.73      0.00
    3  -13   25     -0.68      0.00
   -3   12   14     -0.39      0.00
   -3   12   13      0.29      0.00
   -3   12   12     -0.11      0.00
   -3   12   11      0.42      0.00
   -3   12   10      0.49      0.00
   -3   12    9     -1.07      0.00
   -3   12    8      0.10      0.00
   -3   12    7     -0.33      0.00
   -3   12    6     -0.34      0.00
   -3   12    5      1.17      0.00
   -3   12    4      0.48      0.00
   -3   12    3      1.43      0.00
   -3   12    2      0.74      0.00
   -3   12    1      0.29      0.00
   -3   12    0      0.78      0.00
    3  -12    1     -0.80      0.00
    3  -12    2      0.85      0.00
    3  -12    3     -0.84      0.00
    3  -12    4      0.50      0.00
    3  -12    5     -0.07      0.00
    3  -12    6     -0.78      0.00
    3  -12    7      2.15      0.00
    3  -12    8      0.29      0.00
    3  -12    9      1.52      0.00
    3  -12   10      2.59      0.00
    3  -12   11     -0.45      0.00
    3  -12   12      0.96      0.00
    3  -12   13      0.32      0.00
    3  -12   14     -0.82      0.00
    3  -12   15      1.19      0.00
    3  -12   16      0.12      0.00
    3  -12   17      0.79      0.00
    3  -12   18      1.18      0.00
    3  -12   19      0.32      0.00
    3  -12   20      0.68      0.00
    3  -12   21      0.55      0.00
    3  -12   22     -0.38      0.00
    3  -12   23      0.61      0.00
    3  -12   24     -0.51      0.00
    3  -12   25      0.04      0.00
    3  -12   26      0.10      0.00
    3  -12   27     -0.22      0.00
   -3   11   16      1.06      0.00
   -3   11   15     -0.29      0.00
   -3   11   14      0.26      0.00
   -3   11   13     -0.09      0.00
   -3   11   12     -1.05      0.00
   -3   11   11      0.90      0.00
   -3   11   10     -0.14      0.00
   -3   11    9      0.85      0.00
   -3   11    8      0.26      0.00
   -3   11    7     -0.59      0.00
   -3   11    6      0.26      0.00
   -3   11    5     -2.13      0.00
   -3   11    4      0.01      0.00
   -3   11    3     -0.89      0.00
   -3   11    2     -1.21      0.00
   -3   11    1      1.29      0.00
   -3   11    0     -1.32      0.00
    3  -11    1      0.98      0.00
    3  -11    2     -0.19      0.00
    3  -11    3     -1.93      0.00
    3  -11    4      1.58      0.00
    3  -11    5     -3.80      0.00
    3  -11    6     -1.07      0.00
    3  -11    7     -1.28      0.00
    3  -11    8     -5.27      0.00
    3  -11    9      0.94      0.00
    3  -11   10     -2.36      0.00
    3  -11   11     -0.84      0.00
    3  -11   12      2.39      0.00
    3  -11   13     -2.94      0.00
    3  -11   14      1.68      0.00
    3  -11   15     -1.60      0.00
    3  -11   16     -1.38      0.00
    3  -11   17      1.29      0.00
    3  -11   18     -2.16      0.00
    3  -11   19      1.34      0.00
    3  -11   20     -0.42      0.00
    3  -11   21     -1.18      0.00
    3  -11   22      1.06      0.00
    3  -11   23     -1.19      0.00
    3  -11   24     -0.21      0.00
    3  -11   25      0.36      0.00
    3  -11   26     -1.49      0.00
    3  -11   27      0.01      0.00
    3  -11   28     -0.72      0.00
   -3   10   19      0.33      0.00
   -3   10   18     -1.64      0.00
   -3   10   17      0.43      0.00
   -3   10   16     -0.45      0.00
   -3   10   15     -0.53      0.00
   -3   10   14      1.48      0.00
   -3   10   13     -0.97      0.00
   -3   10   12      0.38      0.00
   -3   10   11     -0.15      0.00
   -3   10   10     -1.60      0.00
   -3   10    9      1.68      0.00
   -3   10    8     -1.59      0.00
   -3   10    7      1.34      0.00
   -3   10    6      0.36      0.00
   -3   10    5     -0.87      0.00
   -3   10    4      2.31      0.00
   -3   10    3     -1.55      0.00
   -3   10    2      1.34      0.00
   -3   10    1     -0.24      0.00
   -3   10    0     -1.34      0.00
    3  -10    1      2.63      0.00
    3  -10    2     -1.15      0.00
    3  -10    3      3.02      0.00
    3  -10    4      4.37      0.00
    3  -10    5      0.75      0.00
    3  -10    6      7.70      0.00
    3  -10    7      1.42      0.00
    3  -10    8      2.19      0.00
    3  -10    9      3.64      0.00
    3  -10   10     -3.78      0.00
    3  -10   11      3.04      0.00
    3  -10   12     -1.06      0.00
    3  -10   13     -0.51      0.00
    3  -10   14      3.90      0.00
    3  -10   15     -2.80      0.00
    3  -10   16      2.09      0.00
    3  -10   17     -1.07      0.00
    3  -10   18     -1.94      0.00
    3  -10   19      1.78      0.00
    3  -10   20     -1.32      0.00
    3  -10   21      1.46      0.00
    3  -10   22      1.06      0.00
    3  -10   23     -0.27      0.00
    3  -10   24      1.86      0.00
    3  -10   25      0.35      0.00
    3  -10   26      1.11      0.00
    3  -10   27      1.40      0.00
    3  -10   28     -0.09      0.00
    3  -10   29      0.15      0.00
   -3    9   21     -0.78      0.00
   -3    9   20      2.02      0.00
   -3    9   19     -0.26      0.00
   -3    9   18     -0.12      0.00
   -3    9   17      1.79      0.00
   -3    9   16     -2.16      0.00
   -3    9   15      1.19      0.00
   -3    9   14      0.16      0.00
   -3    9   13     -1.48      0.00
   -3    9   12      2.78      0.00
   -3    9   11     -1.80      0.00
   -3    9   10      0.43      0.00
   -3    9    9      1.06      0.00
   -3    9    8     -2.28      0.00
   -3    9    7      3.28      0.00
   -3    9    6     -2.15      0.00
   -3    9    5      0.99      0.00
   -3    9    4      0.47      0.00
   -3    9    3     -2.02      0.00
   -3    9    2      3.19      0.00
   -3    9    1     -2.13      0.00
   -3    9    0      0.70      0.00
    3   -9    1     -0.29      0.00
    3   -9    2     -6.53      0.00
    3   -9    3     -1.20      0.00
    3   -9    4     -8.36      0.00
    3   -9    5     -6.72      0.00
    3   -9    6     -2.77      0.00
    3   -9    7     -7.32      0.00
    3   -9    8      1.17      0.00
    3   -9    9     -1.57      0.00
    3   -9   10     -0.60      0.00
    3   -9   11      1.72      0.00
    3   -9   12     -2.75      0.00
    3   -9   13      0.33      0.00
    3   -9   14     -0.26      0.00
    3   -9   15     -0.48      0.00
    3   -9   16      2.45      0.00
    3   -9   17      0.58      0.00
    3   -9   18      1.10      0.00
    3   -9   19     -0.56      0.00
    3   -9   20     -0.80      0.00
    3   -9   21     -1.26      0.00
    3   -9   22     -1.66      0.00
    3   -9   23     -0.48      0.00
    3   -9   24     -1.70      0.00
    3   -9   25     -1.09      0.00
    3   -9   26     -1.05      0.00
    3   -9   27     -0.48      0.00
    3   -9   28      0.16      0.00
    3   -9   29      0.19      0.00
    3   -9   30      0.58      0.00
   -3    8   22     -1.05      0.00
   -3    8   21     -0.61      0.00
   -3    8   20      0.57      0.00
   -3    8   19     -1.88      0.00
   -3    8   18      1.32      0.00
   -3    8   17     -0.34      0.00
   -3    8   16     -1.02      0.00
   -3    8   15      1.97      0.00
   -3    8   14     -2.05      0.00
   -3    8   13      0.68      0.00
   -3    8   12      0.67      0.00
   -3    8   11     -1.85      0.00
   -3    8   10      2.90      0.00
   -3    8    9     -3.03      0.00
   -3    8    8      0.48      0.00
   -3    8    7      1.02      0.00
   -3    8    6     -3.32      0.00
   -3    8    5      3.83      0.00
   -3    8    4     -3.62      0.00
   -3    8    3      0.17      0.00
   -3    8    2      0.34      0.00
   -3    8    1     -3.40      0.00
   -3    8    0      5.83      0.00
    3   -8    1      1.34      0.00
    3   -8    2      6.52      0.00
    3   -8    3     10.74      0.00
    3   -8    4      5.90      0.00
    3   -8    5     10.44      0.00
    3   -8    6      5.52      0.00
    3   -8    7      3.15      0.00
    3   -8    8      2.06      0.00
    3   -8    9      0.35      0.00
    3   -8   10      0.05      0.00
    3   -8   11      0.13      0.00
    3   -8   12      1.60      0.00
    3   -8   13     -1.53      0.00
    3   -8   14      1.08      0.00
    3   -8   15     -1.93      0.00
    3   -8   16     -2.35      0.00
    3   -8   17      0.72      0.00
    3   -8   18     -1.76      0.00
    3   -8   19      1.52      0.00
    3   -8   20      2.55      0.00
    3   -8   21     -0.48      0.00
    3   -8   22      3.58      0.00
    3   -8   23      0.05      0.00
    3   -8   24      1.08      0.00
    3   -8   25      2.10      0.00
    3   -8   26     -1.23      0.00
    3   -8   27      0.93      0.00
    3   -8   28     -0.41      0.00
    3   -8   29     -0.85      0.00
    3   -8   30      0.24      0.00
   -3    7   24      0.98      0.00
   -3    7   23     -0.16      0.00
   -3    7   22      0.22      0.00
   -3    7   21      1.07      0.00
   -3    7   20     -0.66      0.00
   -3    7   19      0.65      0.00
   -3    7   18      0.62      0.00
   -3    7   17     -1.22      0.00
   -3    7   16      1.07      0.00
   -3    7   15     -0.74      0.00
   -3    7   14     -0.58      0.00
   -3    7   13      1.36      0.00
   -3    7   12     -2.35      0.00
   -3    7   11      1.53      0.00
   -3    7   10      0.88      0.00
   -3    7    9     -1.87      0.00
   -3    7    8      2.85      0.00
   -3    7    7     -2.34      0.00
   -3    7    6      0.88      0.00
   -3    7    5      2.27      0.00
   -3    7    4     -0.76      0.00
   -3    7    3      4.68      0.00
   -3    7    2     -1.86      0.00
   -3    7    1     -0.76      0.00
   -3    7    0     -3.89      0.00
    3   -7    1     -8.51      0.00
    3   -7    2     -9.80      0.00
    3   -7    3    -12.55      0.00
    3   -7    4    -11.05      0.00
    3   -7    5    -11.01      0.00
    3   -7    6     -4.03      0.00
    3   -7    7     -4.56      0.00
    3   -7    8     -1.45      0.00
    3   -7    9      2.72      0.00
    3   -7   10     -4.09      0.00
    3   -7   11      3.00      0.00
    3   -7   12     -0.42      0.00
    3   -7   13     -2.75      0.00
    3   -7   14      5.16      0.00
    3   -7   15     -2.32      0.00
    3   -7   16      2.05      0.00
    3   -7   17      1.99      0.00
    3   -7   18     -3.39      0.00
    3   -7   19      1.16      0.00
    3   -7   20     -2.69      0.00
    3   -7   21     -2.40      0.00
    3   -7   22      0.72      0.00
    3   -7   23     -3.48      0.00
    3   -7   24      0.69      0.00
    3   -7   25     -0.14      0.00
    3   -7   26     -0.94      0.00
    3   -7   27      1.04      0.00
    3   -7   28     -0.14      0.00
    3   -7   29     -0.23      0.00
    3   -7   30     -0.04      0.00
    3   -7   31     -0.38      0.00
   -3    6   25      0.11      0.00
   -3    6   24      0.27      0.00
   -3    6   23     -0.96      0.00
   -3    6   22      0.63      0.00
   -3    6   21     -0.78      0.00
   -3    6   20     -1.05      0.00
   -3    6   19      0.89      0.00
   -3    6   18     -0.98      0.00
   -3    6   17      1.02      0.00
   -3    6   16      1.03      0.00
   -3    6   15     -0.39      0.00
   -3    6   14      1.65      0.00
   -3    6   13      0.20      0.00
   -3    6   12     -0.79      0.00
   -3    6   11      0.34      0.00
   -3    6   10     -0.60      0.00
   -3    6    9      0.24      0.00
   -3    6    8      0.67      0.00
   -3    6    7     -0.54      0.00
   -3    6    6     -1.88      0.00
   -3    6    5     -1.42      0.00
   -3    6    4     -3.26      0.00
   -3    6    3     -0.71      0.00
   -3    6    2      2.54      0.00
   -3    6    1      1.97      0.00
   -3    6    0      9.50      0.00
    3   -6    1     13.63      0.00
    3   -6    2     11.24      0.00
    3   -6    3     20.44      0.00
    3   -6    4      9.90      0.00
    3   -6    5      7.78      0.00
    3   -6    6      8.35      0.00
    3   -6    7     -4.16      0.00
    3   -6    8      3.34      0.00
    3   -6    9     -0.05      0.00
    3   -6   10     -3.22      0.00
    3   -6   11      4.75      0.00
    3   -6   12     -1.86      0.00
    3   -6   13     -0.58      0.00
    3   -6   14      2.30      0.00
    3   -6   15     -3.56      0.00
    3   -6   16      0.79      0.00
    3   -6   17      0.64      0.00
    3   -6   18     -0.35      0.00
    3   -6   19      2.46      0.00
    3   -6   20      1.24      0.00
    3   -6   21      0.93      0.00
    3   -6   22      2.29      0.00
    3   -6   23     -0.32      0.00
    3   -6   24      0.70      0.00
    3   -6   25      0.28      0.00
    3   -6   26     -0.32      0.00
    3   -6   27      0.00      0.00
    3   -6   28      0.63      0.00
    3   -6   29      0.30      0.00
    3   -6   30      0.33      0.00
    3   -6   31      0.82      0.00
   -3    5   27      0.04      0.00
   -3    5   26      0.18      0.00
   -3    5   25     -0.32      0.00
   -3    5   24      0.10      0.00
   -3    5   23     -0.07      0.00
   -3    5   22      1.36      0.00
   -3    5   21      0.02      0.00
   -3    5   20      0.87      0.00
   -3    5   19     -0.32      0.00
   -3    5   18     -1.10      0.00
   -3    5   17     -0.94      0.00
   -3    5   16     -1.17      0.00
   -3    5   15     -1.71      0.00
   -3    5   14     -0.74      0.00
   -3    5   13      0.46      0.00
   -3    5   12     -0.43      0.00
   -3    5   11      0.81      0.00
   -3    5   10      0.18      0.00
   -3    5    9     -2.23      0.00
   -3    5    8      3.61      0.00
   -3    5    7     -1.18      0.00
   -3    5    6      3.20      0.00
   -3    5    5      5.49      0.00
   -3    5    4     -4.96      0.00
   -3    5    3      5.55      0.00
   -3    5    2     -6.64      0.00
   -3    5    1    -10.34      0.00
   -3    5    0     -7.87      0.00
    3   -5    1    -22.34      0.00
    3   -5    2    -17.75      0.00
    3   -5    3    -11.61      0.00
    3   -5    4    -15.44      0.00
    3   -5    5     -1.76      0.00
    3   -5    6      0.10      0.00
    3   -5    7     -2.73      0.00
    3   -5    8      2.12      0.00
    3   -5    9      0.31      0.00
    3   -5   10     -4.29      0.00
    3   -5   11      1.17      0.00
    3   -5   12     -0.61      0.00
    3   -5   13     -2.92      0.00
    3   -5   14      3.64      0.00
    3   -5   15     -1.72      0.00
    3   -5   16     -0.78      0.00
    3   -5   17      1.07      0.00
    3   -5   18     -2.77      0.00
    3   -5   19     -0.62      0.00
    3   -5   20     -0.94      0.00
    3   -5   21     -2.19      0.00
    3   -5   22      0.29      0.00
    3   -5   23     -1.32      0.00
    3   -5   24      0.23      0.00
    3   -5   25     -0.06      0.00
    3   -5   26      0.08      0.00
    3   -5   27     -0.58      0.00
    3   -5   28     -0.14      0.00
    3   -5   29     -0.64      0.00
    3   -5   30     -0.97      0.00
    3   -5   31     -0.72      0.00
   -3    4   28     -0.72      0.00
   -3    4   27      0.67      0.00
   -3    4   26      0.06      0.00
   -3    4   25      0.13      0.00
   -3    4   24      0.14      0.00
   -3    4   23     -1.46      0.00
   -3    4   22     -0.12      0.00
   -3    4   21     -0.92      0.00
   -3    4   20      0.20      0.00
   -3    4   19      1.48      0.00
   -3    4   18      0.76      0.00
   -3    4   17      1.81      0.00
   -3    4   16      2.82      0.00
   -3    4   15     -0.63      0.00
   -3    4   14      2.87      0.00
   -3    4   13     -1.89      0.00
   -3    4   12     -0.63      0.00
   -3    4   11      2.81      0.00
   -3    4   10     -3.39      0.00
   -3    4    9      1.30      0.00
   -3    4    8      0.06      0.00
   -3    4    7     -7.58      0.00
   -3    4    6      3.82      0.00
   -3    4    5     -5.44      0.00
   -3    4    4      0.58      0.00
   -3    4    3      6.55      0.00
   -3    4    2      2.17      0.00
   -3    4    1     17.06      0.00
   -3    4    0     15.06      0.00
    3   -4    1     19.78      0.00
    3   -4    2     14.49      0.00
    3   -4    3     12.64      0.00
    3   -4    4      4.34      0.00
    3   -4    5     -1.51      0.00
    3   -4    6      4.91      0.00
    3   -4    7     -4.56      0.00
    3   -4    8      2.19      0.00
    3   -4    9      5.59      0.00
    3   -4   10     -4.76      0.00
    3   -4   11      6.92      0.00
    3   -4   12     -1.49      0.00
    3   -4   13     -1.83      0.00
    3   -4   14      4.13      0.00
    3   -4   15     -1.73      0.00
    3   -4   16      1.33      0.00
    3   -4   17      2.15      0.00
    3   -4   18      0.10      0.00
    3   -4   19      1.11      0.00
    3   -4   20      1.52      0.00
    3   -4   21      0.35      0.00
    3   -4   22      0.64      0.00
    3   -4   23      0.34      0.00
    3   -4   24     -0.47      0.00
    3   -4   25     -0.34      0.00
    3   -4   26      0.84      0.00
    3   -4   27     -1.08      0.00
    3   -4   28      1.30      0.00
    3   -4   29      0.46      0.00
    3   -4   30      0.68      0.00
    3   -4   31      0.71      0.00
   -3    3   29     -0.59      0.00
   -3    3   28     -0.13      0.00
   -3    3   27      0.48      0.00
   -3    3   26     -2.01      0.00
   -3    3   25      1.69      0.00
   -3    3   24     -0.12      0.00
   -3    3   23      0.09      0.00
   -3    3   22      2.14      0.00
   -3    3   21     -1.76      0.00
   -3    3   20     -0.07      0.00
   -3    3   19     -0.60      0.00
   -3    3   18     -3.60      0.00
   -3    3   17      0.60      0.00
   -3    3   16     -3.74      0.00
   -3    3   15     -0.67      0.00
   -3    3   14      2.72      0.00
   -3    3   13     -4.85      0.00
   -3    3   12      4.33      0.00
   -3    3   11     -2.19      0.00
   -3    3   10     -0.60      0.00
   -3    3    9      3.88      0.00
   -3    3    8     -0.46      0.00
   -3    3    7      3.67      0.00
   -3    3    5     -0.35      0.00
   -3    3    4     -0.23      0.00
   -3    3    3     -9.56      0.00
   -3    3    2     -4.04      0.00
   -3    3    1    -19.50      0.00
   -3    3    0    -13.42      0.00
    3   -3    1     -8.76      0.00
    3   -3    2    -19.70      0.00
    3   -3    3      5.22      0.00
    3   -3    4     -6.98      0.00
    3   -3    5     -2.46      0.00
    3   -3    6      5.87      0.00
    3   -3    7     -7.03      0.00
    3   -3    8      1.65      0.00
    3   -3    9     -1.55      0.00
    3   -3   10     -3.18      0.00
    3   -3   11      1.38      0.00
    3   -3   12     -1.53      0.00
    3   -3   13     -0.79      0.00
    3   -3   14     -1.40      0.00
    3   -3   15     -0.35      0.00
    3   -3   16     -3.11      0.00
    3   -3   17      0.59      0.00
    3   -3   18     -1.40      0.00
    3   -3   19     -1.29      0.00
    3   -3   20      0.52      0.00
    3   -3   21     -1.69      0.00
    3   -3   22      1.00      0.00
    3   -3   23      0.76      0.00
    3   -3   24     -1.07      0.00
    3   -3   25      1.91      0.00
    3   -3   26     -0.33      0.00
    3   -3   27     -0.89      0.00
    3   -3   28      1.13      0.00
    3   -3   29     -1.66      0.00
    3   -3   30      0.27      0.00
   -3    2   29     -1.20      0.00
   -3    2   28      2.11      0.00
   -3    2   27     -0.40      0.00
   -3    2   26     -0.41      0.00
   -3    2   25      1.75      0.00
   -3    2   24     -2.76      0.00
   -3    2   23      0.68      0.00
   -3    2   22      0.18      0.00
   -3    2   21     -0.92      0.00
   -3    2   20      2.77      0.00
   -3    2   19     -0.25      0.00
   -3    2   18      2.13      0.00
   -3    2   17      3.00      0.00
   -3    2   16     -2.34      0.00
   -3    2   15      3.92      0.00
   -3    2   14     -1.72      0.00
   -3    2   13      0.42      0.00
   -3    2   12      2.37      0.00
   -3    2   11     -2.86      0.00
   -3    2   10      2.99      0.00
   -3    2    9     -5.28      0.00
   -3    2    8      2.13      0.00
   -3    2    7     -2.56      0.00
   -3    2    6     -1.17      0.00
   -3    2    5      5.13      0.00
   -3    2    4     -2.78      0.00
   -3    2    3      9.80      0.00
   -3    2    2      9.34      0.00
   -3    2    1      1.91      0.00
   -3    2    0     16.37      0.00
    3   -2    1      2.73      0.00
    3   -2    2      2.35      0.00
    3   -2    3      7.51      0.00
    3   -2    4     -1.65      0.00
    3   -2    5      0.04      0.00
    3   -2    6     -0.04      0.00
    3   -2    7      1.70      0.00
    3   -2    8     -3.35      0.00
    3   -2    9      4.56      0.00
    3   -2   10     -0.01      0.00
    3   -2   11     -1.81      0.00
    3   -2   12      5.55      0.00
    3   -2   13     -2.55      0.00
    3   -2   14      2.62      0.00
    3   -2   15      2.91      0.00
    3   -2   16     -1.63      0.00
    3   -2   17      3.11      0.00
    3   -2   18     -0.91      0.00
    3   -2   19      1.30      0.00
    3   -2   20      0.09      0.00
    3   -2   21     -1.80      0.00
    3   -2   22      1.10      0.00
    3   -2   23     -1.44      0.00
    3   -2   24     -1.16      0.00
    3   -2   25      1.54      0.00
    3   -2   26     -1.71      0.00
    3   -2   27      0.50      0.00
    3   -2   28      0.40      0.00
    3   -2   29     -0.69      0.00
    3   -2   30      0.84      0.00
   -3    1   30     -0.80      0.00
   -3    1   29     -0.23      0.00
   -3    1   28      0.28      0.00
   -3    1   27     -1.89      0.00
   -3    1   26      1.28      0.00
   -3    1   25      0.15      0.00
   -3    1   24     -0.18      0.00
   -3    1   23      1.81      0.00
   -3    1   22     -1.61      0.00
   -3    1   21      0.41      0.00
   -3    1   20     -0.79      0.00
   -3    1   19     -2.47      0.00
   -3    1   18      0.25      0.00
   -3    1   17     -1.80      0.00
   -3    1   16     -0.64      0.00
   -3    1   15     -0.22      0.00
   -3    1   14     -1.90      0.00
   -3    1   13      0.98      0.00
   -3    1   12     -2.68      0.00
   -3    1   11      1.48      0.00
   -3    1   10      0.03      0.00
   -3    1    9     -0.63      0.00
   -3    1    8      2.22      0.00
   -3    1    7     -2.49      0.00
   -3    1    6      3.85      0.00
   -3    1    5     -3.79      0.00
   -3    1    4     -0.90      0.00
   -3    1    3     -0.90      0.00
   -3    1    2     -4.86      0.00
   -3    1    1      0.19      0.00
   -3    1    0     -4.43      0.00
    3   -1    1     -0.17      0.00
    3   -1    2     -3.54      0.00
    3   -1    3     -3.25      0.00
    3   -1    4      6.54      0.00
    3   -1    5     -4.06      0.00
    3   -1    6      6.23      0.00
    3   -1    7      2.03      0.00
    3   -1    8     -5.16      0.00
    3   -1    9      5.19      0.00
    3   -1   10     -5.09      0.00
    3   -1   11     -0.57      0.00
    3   -1   12      1.51      0.00
    3   -1   13     -4.03      0.00
    3   -1   14      0.35      0.00
    3   -1   15     -1.01      0.00
    3   -1   16     -0.86      0.00
    3   -1   17     -0.38      0.00
    3   -1   18     -0.82      0.00
    3   -1   19      1.56      0.00
    3   -1   20     -0.21      0.00
    3   -1   21      0.88      0.00
    3   -1   22      1.43      0.00
    3   -1   23     -0.39      0.00
    3   -1   24      0.23      0.00
    3   -1   25      0.31      0.00
    3   -1   26     -0.18      0.00
    3   -1   27      0.52      0.00
    3   -1   28     -0.53      0.00
    3   -1   29      0.31      0.00
   -3    0   30     -0.11      0.00
   -3    0   29      1.14      0.00
   -3    0   28     -0.18      0.00
   -3    0   27     -0.17      0.00
   -3    0   26      0.38      0.00
   -3    0   25     -1.96      0.00
   -3    0   24      0.05      0.00
   -3    0   23     -0.11      0.00
   -3    0   22     -0.96      0.00
   -3    0   21      1.61      0.00
   -3    0   20      0.65      0.00
   -3    0   19      0.56      0.00
   -3    0   18      1.47      0.00
   -3    0   17      1.22      0.00
   -3    0   16      0.51      0.00
   -3    0   15      1.89      0.00
   -3    0   14      0.10      0.00
   -3    0   13      1.36      0.00
   -3    0   12      1.03      0.00
   -3    0   11     -0.95      0.00
   -3    0   10      2.97      0.00
   -3    0    9     -0.69      0.00
   -3    0    8     -1.82      0.00
   -3    0    7      1.14      0.00
   -3    0    6     -2.93      0.00
   -3    0    5     -0.43      0.00
   -3    0    4      0.87      0.00
   -3    0    3     -4.75      0.00
   -3    0    2      1.26      0.00
   -3    0    1     -3.56      0.00
    3    0    0     -1.62      0.00
    3    0    1      4.34      0.00
    3    0    2     -3.61      0.00
    3    0    3     -0.66      0.00
    3    0    4     -2.96      0.00
    3    0    5     -6.62      0.00
    3    0    6     -0.47      0.00
    3    0    7     -1.98      0.00
    3    0    8      0.59      0.00
    3    0    9      1.50      0.00
    3    0   10      0.52      0.00
    3    0   11      0.16      0.00
    3    0   12      1.38      0.00
    3    0   13      1.18      0.00
    3    0   14     -0.92      0.00
    3    0   15      1.56      0.00
    3    0   16      0.10      0.00
    3    0   17     -1.00      0.00
    3    0   18      0.29      0.00
    3    0   19     -1.21      0.00
    3    0   20     -1.05      0.00
    3    0   21     -0.29      0.00
    3    0   22     -0.89      0.00
    3    0   23      0.89      0.00
    3    0   24     -0.24      0.00
    3    0   25     -0.53      0.00
    3    0   26      1.03      0.00
    3    0   27     -0.61      0.00
    3    0   28      0.23      0.00
    3    0   29      0.84      0.00
   -3   -1   31      0.07      0.00
   -3   -1   30     -0.65      0.00
   -3   -1   29      0.48      0.00
   -3   -1   28     -0.41      0.00
   -3   -1   27      0.87      0.00
   -3   -1   26      1.51      0.00
   -3   -1   25      0.03      0.00
   -3   -1   24      1.48      0.00
   -3   -1   23      0.67      0.00
   -3   -1   22     -1.56      0.00
   -3   -1   21      0.79      0.00
   -3   -1   20     -1.36      0.00
   -3   -1   19     -2.36      0.00
   -3   -1   18      0.77      0.00
   -3   -1   17     -3.93      0.00
   -3   -1   16     -0.24      0.00
   -3   -1   15      0.17      0.00
   -3   -1   14     -4.62      0.00
   -3   -1   13      3.48      0.00
   -3   -1   12     -4.24      0.00
   -3   -1   11     -2.48      0.00
   -3   -1   10      2.38      0.00
   -3   -1    9     -3.01      0.00
   -3   -1    8      4.21      0.00
   -3   -1    7      1.13      0.00
   -3   -1    6      1.30      0.00
   -3   -1    5      2.52      0.00
   -3   -1    4      1.04      0.00
   -3   -1    3      5.11      0.00
   -3   -1    2      2.64      0.00
   -3   -1    1      3.64      0.00
    3    1    0      1.03      0.00
    3    1    1      0.38      0.00
    3    1    2      4.61      0.00
    3    1    3      2.04      0.00
    3    1    4      5.88      0.00
    3    1    5      4.06      0.00
    3    1    6     -0.29      0.00
    3    1    7      2.86      0.00
    3    1    8     -2.36      0.00
    3    1    9     -0.17      0.00
    3    1   10      1.27      0.00
    3    1   11     -3.96      0.00
    3    1   12      2.15      0.00
    3    1   13     -1.16      0.00
    3    1   14     -0.38      0.00
    3    1   15      1.47      0.00
    3    1   16     -0.27      0.00
    3    1   17      0.97      0.00
    3    1   18      0.86      0.00
    3    1   19      0.25      0.00
    3    1   20      1.16      0.00
    3    1   21     -0.09      0.00
    3    1   22     -0.70      0.00
    3    1   23      0.83      0.00
    3    1   24     -0.93      0.00
    3    1   25      0.20      0.00
    3    1   26     -0.03      0.00
    3    1   27     -0.59      0.00
    3    1   28     -0.25      0.00
   -3   -2   31      0.14      0.00
   -3   -2   30     -0.72      0.00
   -3   -2   29      0.71      0.00
   -3   -2   28     -1.98      0.00
   -3   -2   27     -0.60      0.00
   -3   -2   26     -0.79      0.00
   -3   -2   25     -2.34      0.00
   -3   -2   24      0.73      0.00
   -3   -2   23     -0.45      0.00
   -3   -2   22     -0.44      0.00
   -3   -2   21      3.08      0.00
   -3   -2   20     -0.87      0.00
   -3   -2   19      3.00      0.00
   -3   -2   18      2.49      0.00
   -3   -2   17     -0.83      0.00
   -3   -2   16      4.59      0.00
   -3   -2   15     -0.94      0.00
   -3   -2   14      0.99      0.00
   -3   -2   13      3.97      0.00
   -3   -2   12      0.12      0.00
   -3   -2   11      2.73      0.00
   -3   -2   10     -0.77      0.00
   -3   -2    9     -1.14      0.00
   -3   -2    8     -2.79      0.00
   -3   -2    7     -1.43      0.00
   -3   -2    6     -0.19      0.00
   -3   -2    5     -4.27      0.00
   -3   -2    4     -0.27      0.00
   -3   -2    3     -6.37      0.00
   -3   -2    2     -3.48      0.00
   -3   -2    1     -0.21      0.00
    3    2    0     -4.99      0.00
    3    2    1      0.75      0.00
    3    2    2     -4.29      0.00
    3    2    3     -4.75      0.00
    3    2    4     -0.71      0.00
    3    2    5     -5.31      0.00
    3    2    6      0.41      0.00
    3    2    7      0.67      0.00
    3    2    8     -3.09      0.00
    3    2    9      3.97      0.00
    3    2   10     -0.52      0.00
    3    2   11      0.17      0.00
    3    2   12      1.34      0.00
    3    2   13     -1.33      0.00
    3    2   14     -0.50      0.00
    3    2   15     -0.89      0.00
    3    2   16     -0.14      0.00
    3    2   17     -1.22      0.00
    3    2   18      0.60      0.00
    3    2   19     -0.99      0.00
    3    2   20      0.43      0.00
    3    2   21      0.26      0.00
    3    2   22      0.10      0.00
    3    2   23     -0.17      0.00
    3    2   24      0.41      0.00
    3    2   25     -0.24      0.00
    3    2   26     -0.02      0.00
    3    2   27      0.68      0.00
   -3   -3   31     -0.44      0.00
   -3   -3   30      0.49      0.00
   -3   -3   29      1.78      0.00
   -3   -3   28     -0.19      0.00
   -3   -3   27      2.33      0.00
   -3   -3   26      0.81      0.00
   -3   -3   25     -0.06      0.00
   -3   -3   24      1.14      0.00
   -3   -3   23     -1.63      0.00
   -3   -3   22     -0.71      0.00
   -3   -3   21     -1.02      0.00
   -3   -3   20     -2.75      0.00
   -3   -3   19     -0.78      0.00
   -3   -3   18     -2.50      0.00
   -3   -3   17     -1.53      0.00
   -3   -3   16     -1.49      0.00
   -3   -3   15     -1.03      0.00
   -3   -3   14     -2.12      0.00
   -3   -3   13     -3.01      0.00
   -3   -3   12      0.52      0.00
   -3   -3   11     -2.91      0.00
   -3   -3   10      2.39      0.00
   -3   -3    9      2.32      0.00
   -3   -3    8     -1.46      0.00
   -3   -3    7      4.98      0.00
   -3   -3    6     -1.76      0.00
   -3   -3    5      3.84      0.00
   -3   -3    4      5.29      0.00
   -3   -3    3     -0.38      0.00
   -3   -3    2      6.11      0.00
   -3   -3    1     -1.31      0.00
    3    3    0      1.02      0.00
    3    3    1      3.95      0.00
    3    3    2     -1.44      0.00
    3    3    3      6.07      0.00
    3    3    4      1.23      0.00
    3    3    5      0.14      0.00
    3    3    6      3.96      0.00
    3    3    7     -2.34      0.00
    3    3    8      0.19      0.00
    3    3    9     -0.91      0.00
    3    3   10     -1.09      0.00
    3    3   11     -0.42      0.00
    3    3   12      0.37      0.00
    3    3   13      1.29      0.00
    3    3   14     -0.90      0.00
    3    3   15      2.20      0.00
    3    3   16     -1.00      0.00
    3    3   17     -0.26      0.00
    3    3   18      0.91      0.00
    3    3   19     -1.42      0.00
    3    3   20     -0.26      0.00
    3    3   21      0.32      0.00
    3    3   22     -0.56      0.00
    3    3   23      0.21      0.00
    3    3   24      0.70      0.00
    3    3   25     -0.27      0.00
   -3   -4   31     -0.94      0.00
   -3   -4   30     -0.63      0.00
   -3   -4   29     -0.63      0.00
   -3   -4   28     -1.72      0.00
   -3   -4   27     -0.13      0.00
   -3   -4   26     -0.59      0.00
   -3   -4   25      0.00      0.00
   -3   -4   24      0.98      0.00
   -3   -4   23      1.13      0.00
   -3   -4   22      1.07      0.00
   -3   -4   21      1.97      0.00
   -3   -4   20      1.53      0.00
   -3   -4   19      1.04      0.00
   -3   -4   18      3.19      0.00
   -3   -4   17      0.42      0.00
   -3   -4   16      1.18      0.00
   -3   -4   15      3.67      0.00
   -3   -4   14     -1.12      0.00
   -3   -4   13      2.75      0.00
   -3   -4   12      1.53      0.00
   -3   -4   11     -3.28      0.00
   -3   -4   10      3.30      0.00
   -3   -4    9     -4.08      0.00
   -3   -4    8     -0.63      0.00
   -3   -4    7      0.98      0.00
   -3   -4    6     -7.47      0.00
   -3   -4    5      1.45      0.00
   -3   -4    4     -4.43      0.00
   -3   -4    3     -3.01      0.00
   -3   -4    2      3.51      0.00
   -3   -4    1     -4.33      0.00
    3    4    0      2.39      0.00
    3    4    1     -1.73      0.00
    3    4    2     -3.98      0.00
    3    4    3      0.98      0.00
    3    4    4     -4.91      0.00
    3    4    5      0.98      0.00
    3    4    6     -1.44      0.00
    3    4    7      0.82      0.00
    3    4    8      1.44      0.00
    3    4    9     -0.13      0.00
    3    4   10      2.10      0.00
    3    4   11     -1.21      0.00
    3    4   12      1.01      0.00
    3    4   13     -0.69      0.00
    3    4   14     -0.57      0.00
    3    4   15      0.75      0.00
    3    4   16     -0.14      0.00
    3    4   17      0.01      0.00
    3    4   18      1.78      0.00
    3    4   19     -0.12      0.00
    3    4   20      0.51      0.00
    3    4   21      0.62      0.00
    3    4   22     -0.80      0.00
    3    4   23      0.14      0.00
    3    4   24     -0.94      0.00
   -3   -5   31      0.68      0.00
   -3   -5   30      0.39      0.00
   -3   -5   29      0.84      0.00
   -3   -5   28      0.19      0.00
   -3   -5   27      0.06      0.00
   -3   -5   26      0.05      0.00
   -3   -5   25     -0.88      0.00
   -3   -5   24     -0.83      0.00
   -3   -5   23     -0.83      0.00
   -3   -5   22     -2.27      0.00
   -3   -5   21      0.00      0.00
   -3   -5   20     -2.60      0.00
   -3   -5   19     -1.72      0.00
   -3   -5   18      0.01      0.00
   -3   -5   17     -3.69      0.00
   -3   -5   16      0.19      0.00
   -3   -5   15     -0.71      0.00
   -3   -5   14     -2.62      0.00
   -3   -5   13      2.16      0.00
   -3   -5   12     -2.42      0.00
   -3   -5   11      0.24      0.00
   -3   -5   10      2.54      0.00
   -3   -5    9     -3.02      0.00
   -3   -5    8      5.32      0.00
   -3   -5    7      1.31      0.00
   -3   -5    6      0.72      0.00
   -3   -5    5      5.68      0.00
   -3   -5    4     -2.73      0.00
   -3   -5    3      2.04      0.00
   -3   -5    2      0.00      0.00
   -3   -5    1     -2.20      0.00
    3    5    0      3.98      0.00
    3    5    1     -1.10      0.00
    3    5    2      3.14      0.00
    3    5    3      1.92      0.00
    3    5    4      0.15      0.00
    3    5    5      2.12      0.00
    3    5    6     -1.70      0.00
    3    5    7      0.37      0.00
    3    5    8     -1.27      0.00
    3    5    9     -1.42      0.00
    3    5   10     -0.16      0.00
    3    5   11     -0.95      0.00
    3    5   12     -0.06      0.00
    3    5   13      0.93      0.00
    3    5   14     -1.03      0.00
    3    5   15      1.07      0.00
    3    5   16     -1.05      0.00
    3    5   17     -1.38      0.00
    3    5   18      0.43      0.00
    3    5   19     -2.01      0.00
    3    5   20      0.69      0.00
    3    5   21     -0.43      0.00
    3    5   22      0.20      0.00
   -3   -6   30     -0.53      0.00
   -3   -6   29      0.32      0.00
   -3   -6   28      0.17      0.00
   -3   -6   27     -0.51      0.00
   -3   -6   26      0.76      0.00
   -3   -6   25     -0.10      0.00
   -3   -6   24      1.08      0.00
   -3   -6   23      1.20      0.00
   -3   -6   22      0.67      0.00
   -3   -6   21      2.70      0.00
   -3   -6   20     -0.20      0.00
   -3   -6   19      2.16      0.00
   -3   -6   18      1.92      0.00
   -3   -6   17     -0.66      0.00
   -3   -6   16      2.82      0.00
   -3   -6   15     -0.84      0.00
   -3   -6   14      0.30      0.00
   -3   -6   13      2.14      0.00
   -3   -6   12     -1.67      0.00
   -3   -6   11      2.12      0.00
   -3   -6   10     -0.32      0.00
   -3   -6    9     -2.31      0.00
   -3   -6    8     -0.21      0.00
   -3   -6    7     -3.07      0.00
   -3   -6    6     -0.79      0.00
   -3   -6    5     -1.15      0.00
   -3   -6    4     -0.31      0.00
   -3   -6    3      1.22      0.00
   -3   -6    2     -1.72      0.00
   -3   -6    1      0.78      0.00
    3    6    0     -0.99      0.00
    3    6    1     -2.47      0.00
    3    6    2     -0.19      0.00
    3    6    3     -1.94      0.00
    3    6    4     -1.22      0.00
    3    6    5      0.76      0.00
    3    6    6     -0.59      0.00
    3    6    7      1.69      0.00
    3    6    8      1.14      0.00
    3    6    9      0.96      0.00
    3    6   10      1.34      0.00
    3    6   11     -0.98      0.00
    3    6   12      0.66      0.00
    3    6   13     -1.33      0.00
    3    6   14     -0.03      0.00
    3    6   15      1.21      0.00
    3    6   16     -0.45      0.00
    3    6   17      1.77      0.00
    3    6   18      0.39      0.00
    3    6   19     -0.23      0.00
    3    6   20      1.09      0.00
    3    6   21     -0.75      0.00
   -3   -7   29      0.15      0.00
   -3   -7   28      0.28      0.00
   -3   -7   27      0.00      0.00
   -3   -7   26      0.77      0.00
   -3   -7   25     -1.09      0.00
   -3   -7   24     -0.32      0.00
   -3   -7   23     -1.87      0.00
   -3   -7   22     -1.46      0.00
   -3   -7   21     -0.19      0.00
   -3   -7   20     -2.65      0.00
   -3   -7   19      0.26      0.00
   -3   -7   18     -1.40      0.00
   -3   -7   17     -1.74      0.00
   -3   -7   16      1.06      0.00
   -3   -7   15     -2.32      0.00
   -3   -7   14     -0.14      0.00
   -3   -7   13     -0.58      0.00
   -3   -7   12     -2.46      0.00
   -3   -7   11      0.18      0.00
   -3   -7   10      0.01      0.00
   -3   -7    9      0.28      0.00
   -3   -7    8      1.23      0.00
   -3   -7    7      1.31      0.00
   -3   -7    6      0.60      0.00
   -3   -7    5     -0.17      0.00
   -3   -7    4      0.97      0.00
   -3   -7    3     -0.52      0.00
   -3   -7    2     -0.18      0.00
   -3   -7    1      0.89      0.00
    3    7    0      0.05      0.00
    3    7    1      1.21      0.00
    3    7    2      1.13      0.00
    3    7    3      0.73      0.00
    3    7    4      0.64      0.00
    3    7    5     -0.68      0.00
    3    7    6     -0.92      0.00
    3    7    7     -1.33      0.00
    3    7    8     -2.00      0.00
    3    7    9      0.62      0.00
    3    7   10     -1.18      0.00
    3    7   11      1.49      0.00
    3    7   12      1.08      0.00
    3    7   13     -1.07      0.00
    3    7   14      1.16      0.00
    3    7   15     -1.24      0.00
    3    7   16     -0.85      0.00
    3    7   17      0.29      0.00
    3    7   18     -0.67      0.00
    3    7   19     -0.19      0.00
   -3   -8   28     -0.72      0.00
   -3   -8   27     -0.30      0.00
   -3   -8   26      0.18      0.00
   -3   -8   25      0.47      0.00
   -3   -8   24      2.23      0.00
   -3   -8   23      0.17      0.00
   -3   -8   22      1.88      0.00
   -3   -8   21      0.92      0.00
   -3   -8   20      0.03      0.00
   -3   -8   19      2.05      0.00
   -3   -8   18      0.16      0.00
   -3   -8   17      0.94      0.00
   -3   -8   16      1.56      0.00
   -3   -8   15      0.33      0.00
   -3   -8   14      2.25      0.00
   -3   -8   13      1.66      0.00
   -3   -8   12      1.25      0.00
   -3   -8   11      1.27      0.00
   -3   -8   10     -0.11      0.00
   -3   -8    9      0.03      0.00
   -3   -8    8     -0.83      0.00
   -3   -8    7     -0.60      0.00
   -3   -8    6      0.23      0.00
   -3   -8    5     -0.92      0.00
   -3   -8    4      0.68      0.00
   -3   -8    3      0.32      0.00
   -3   -8    2      0.40      0.00
   -3   -8    1     -0.06      0.00
    3    8    0      0.05      0.00
    3    8    1     -0.26      0.00
    3    8    2     -1.39      0.00
    3    8    3      1.00      0.00
    3    8    4     -0.22      0.00
    3    8    5      1.09      0.00
    3    8    6      2.21      0.00
    3    8    7      0.06      0.00
    3    8    8      1.19      0.00
    3    8    9     -0.05      0.00
    3    8   10     -1.96      0.00
    3    8   11      0.88      0.00
    3    8   12     -1.04      0.00
    3    8   13     -0.21      0.00
    3    8   14      1.36      0.00
    3    8   15     -0.57      0.00
    3    8   16      0.50      0.00
   -3   -9   27      0.21      0.00
   -3   -9   26     -1.15      0.00
   -3   -9   25     -0.58      0.00
   -3   -9   24     -1.14      0.00
   -3   -9   23     -1.33      0.00
   -3   -9   22     -0.07      0.00
   -3   -9   21     -1.39      0.00
   -3   -9   20     -0.40      0.00
   -3   -9   19     -0.89      0.00
   -3   -9   18     -0.85      0.00
   -3   -9   17     -0.74      0.00
   -3   -9   16     -1.41      0.00
   -3   -9   15     -1.69      0.00
   -3   -9   14     -2.13      0.00
   -3   -9   13     -1.96      0.00
   -3   -9   12     -1.34      0.00
   -3   -9   11     -1.12      0.00
   -3   -9   10      0.09      0.00
   -3   -9    9      0.07      0.00
   -3   -9    8      0.05      0.00
   -3   -9    7      0.21      0.00
   -3   -9    6      0.17      0.00
   -3   -9    5     -0.71      0.00
   -3   -9    4     -0.68      0.00
   -3   -9    3     -0.33      0.00
   -3   -9    2     -1.07      0.00
   -3   -9    1     -0.79      0.00
    3    9    0      0.64      0.00
    3    9    1     -1.13      0.00
    3    9    2      0.17      0.00
    3    9    3     -0.32      0.00
    3    9    4     -1.92      0.00
    3    9    5     -0.08      0.00
    3    9    6     -1.51      0.00
    3    9    7     -0.59      0.00
    3    9    8      1.01      0.00
    3    9    9     -0.36      0.00
    3    9   10      0.37      0.00
    3    9   11      0.83      0.00
    3    9   12     -0.96      0.00
    3    9   13      0.45      0.00
    3    9   14     -0.16      0.00
   -3  -10   25      0.91      0.00
   -3  -10   24      0.13      0.00
   -3  -10   23      1.06      0.00
   -3  -10   22      0.44      0.00
   -3  -10   21      0.55      0.00
   -3  -10   20      1.13      0.00
   -3  -10   19     -0.32      0.00
   -3  -10   18      1.07      0.00
   -3  -10   17      0.85      0.00
   -3  -10   16      1.32      0.00
   -3  -10   15      2.17      0.00
   -3  -10   14      1.84      0.00
   -3  -10   13      1.99      0.00
   -3  -10   12      0.49      0.00
   -3  -10   11      1.05      0.00
   -3  -10   10     -0.15      0.00
   -3  -10    9     -0.26      0.00
   -3  -10    8      0.57      0.00
   -3  -10    7     -0.45      0.00
   -3  -10    6      1.29      0.00
   -3  -10    5      0.23      0.00
   -3  -10    4      1.05      0.00
   -3  -10    3      1.37      0.00
   -3  -10    2      0.35      0.00
   -3  -10    1      1.20      0.00
    3   10    0      0.60      0.00
    3   10    1      0.12      0.00
    3   10    2      1.28      0.00
    3   10    3      0.08      0.00
    3   10    4      0.84      0.00
    3   10    5      1.15      0.00
    3   10    6     -0.58      0.00
    3   10    7      0.64      0.00
    3   10    8     -0.01      0.00
    3   10    9     -0.46      0.00
    3   10   10      0.52      0.00
    3   10   11     -0.23      0.00
   -3  -11   23     -0.29      0.00
   -3  -11   22     -0.94      0.00
   -3  -11   21     -0.18      0.00
   -3  -11   20     -0.08      0.00
   -3  -11   19     -0.64      0.00
   -3  -11   18     -0.11      0.00
   -3  -11   17     -1.18      0.00
   -3  -11   16     -1.45      0.00
   -3  -11   15     -1.85      0.00
   -3  -11   14     -1.12      0.00
   -3  -11   13     -1.23      0.00
   -3  -11   12     -0.59      0.00
   -3  -11   11      0.29      0.00
   -3  -11   10     -0.20      0.00
   -3  -11    9      0.23      0.00
   -3  -11    8     -0.19      0.00
   -3  -11    7     -0.73      0.00
   -3  -11    6     -0.84      0.00
   -3  -11    5     -0.80      0.00
   -3  -11    4     -1.65      0.00
   -3  -11    3     -0.59      0.00
   -3  -11    2     -0.91      0.00
   -3  -11    1     -1.05      0.00
    3   11    0     -0.10      0.00
    3   11    1     -0.61      0.00
    3   11    2     -0.22      0.00
    3   11    3     -0.64      0.00
    3   11    4     -0.03      0.00
    3   11    5     -0.25      0.00
    3   11    6     -0.26      0.00
    3   11    7      0.04      0.00
   -3  -12   19      0.45      0.00
   -3  -12   18      0.24      0.00
   -3  -12   17      1.32      0.00
   -3  -12   16      0.72      0.00
   -3  -12   15      0.94      0.00
   -3  -12   14      0.84      0.00
   -3  -12   13      0.20      0.00
   -3  -12   12     -0.15      0.00
   -3  -12   11     -0.27      0.00
   -3  -12   10     -0.28      0.00
   -3  -12    9     -0.33      0.00
   -3  -12    8      1.29      0.00
   -3  -12    7     -0.36      0.00
   -3  -12    6      2.09      0.00
   -3  -12    5      0.98      0.00
   -3  -12    4     -0.09      0.00
   -3  -12    3      2.13      0.00
   -3  -12    2     -0.50      0.00
   -3  -12    1      0.52      0.00
    3   12    0      0.44      0.00
    3   12    1     -0.01      0.00
    3   12    2      0.25      0.00
   -3  -13   11      0.67      0.00
   -3  -13   10     -0.25      0.00
   -3  -13    9      0.07      0.00
   -3  -13    8     -0.55      0.00
   -3  -13    7     -1.46      0.00
    4  -16    3      0.52      0.00
    4  -16    4     -0.48      0.00
    4  -16    5      0.53      0.00
    4  -16    6     -0.83      0.00
    4  -16    7     -0.39      0.00
    4  -16    8      0.33      0.00
    4  -16    9     -0.60      0.00
    4  -16   10      0.61      0.00
    4  -16   11     -0.18      0.00
    4  -16   12      0.07      0.00
    4  -16   13      0.37      0.00
    4  -16   14     -0.45      0.00
    4  -16   15      0.43      0.00
   -4   15    4      0.07      0.00
   -4   15    3      0.50      0.00
   -4   15    2     -0.28      0.00
   -4   15    1      0.06      0.00
   -4   15    0     -0.55      0.00
    4  -15    1     -1.11      0.00
    4  -15    2      0.11      0.00
    4  -15    3     -0.44      0.00
    4  -15    4     -0.10      0.00
    4  -15    5      1.10      0.00
    4  -15    6     -0.51      0.00
    4  -15    7      0.90      0.00
    4  -15    8     -0.56      0.00
    4  -15    9     -0.21      0.00
    4  -15   10     -0.14      0.00
    4  -15   11     -1.06      0.00
    4  -15   12      0.23      0.00
    4  -15   13     -0.27      0.00
    4  -15   14     -0.47      0.00
    4  -15   15      0.49      0.00
    4  -15   16     -0.39      0.00
    4  -15   17      0.07      0.00
    4  -15   18      0.18      0.00
    4  -15   19     -0.33      0.00
    4  -15   20      0.45      0.00
   -4   14    8     -0.52      0.00
   -4   14    7      0.30      0.00
   -4   14    6     -0.23      0.00
   -4   14    5     -0.37      0.00
   -4   14    4      0.80      0.00
   -4   14    3     -0.40      0.00
   -4   14    2      1.18      0.00
   -4   14    1      0.73      0.00
   -4   14    0      0.41      0.00
    4  -14    1      0.55      0.00
    4  -14    2      0.18      0.00
    4  -14    3     -0.32      0.00
    4  -14    4      0.14      0.00
    4  -14    5     -0.29      0.00
    4  -14    6      0.27      0.00
    4  -14    7      0.54      0.00
    4  -14    8      0.44      0.00
    4  -14    9      1.73      0.00
    4  -14   10      0.77      0.00
    4  -14   11      1.00      0.00
    4  -14   12      0.69      0.00
    4  -14   13      0.06      0.00
    4  -14   14     -0.12      0.00
    4  -14   15      0.20      0.00
    4  -14   16     -0.30      0.00
    4  -14   17      0.65      0.00
    4  -14   18      0.09      0.00
    4  -14   19      0.44      0.00
    4  -14   20      0.36      0.00
    4  -14   21     -0.08      0.00
    4  -14   22      0.04      0.00
    4  -14   23      0.07      0.00
   -4   13   12      0.31      0.00
   -4   13   11     -0.75      0.00
   -4   13   10      0.99      0.00
   -4   13    9      0.12      0.00
   -4   13    8      0.57      0.00
   -4   13    7      0.80      0.00
   -4   13    6     -1.05      0.00
   -4   13    5      0.36      0.00
   -4   13    4     -1.29      0.00
   -4   13    3     -1.36      0.00
   -4   13    2     -0.17      0.00
   -4   13    1     -1.16      0.00
   -4   13    0      0.13      0.00
    4  -13    1     -0.19      0.00
    4  -13    2      0.20      0.00
    4  -13    3     -0.46      0.00
    4  -13    4     -0.26      0.00
    4  -13    5     -0.81      0.00
    4  -13    6     -1.41      0.00
    4  -13    7     -1.37      0.00
    4  -13    8     -2.52      0.00
    4  -13    9     -2.04      0.00
    4  -13   10     -1.18      0.00
    4  -13   11     -1.65      0.00
    4  -13   12      0.20      0.00
    4  -13   13      0.36      0.00
    4  -13   14     -0.51      0.00
    4  -13   15      0.56      0.00
    4  -13   16     -0.74      0.00
    4  -13   17     -0.85      0.00
    4  -13   18     -0.31      0.00
    4  -13   19     -0.88      0.00
    4  -13   20     -0.12      0.00
    4  -13   21      0.18      0.00
    4  -13   22     -0.68      0.00
    4  -13   23      0.47      0.00
    4  -13   24     -0.54      0.00
    4  -13   25     -0.28      0.00
   -4   12   15      0.37      0.00
   -4   12   14     -0.29      0.00
   -4   12   13      0.64      0.00
   -4   12   12     -0.52      0.00
   -4   12   11     -0.54      0.00
   -4   12   10     -0.88      0.00
   -4   12    9     -1.30      0.00
   -4   12    8      0.34      0.00
   -4   12    7     -0.25      0.00
   -4   12    6      1.04      0.00
   -4   12    5      0.90      0.00
   -4   12    4      1.16      0.00
   -4   12    3      0.51      0.00
   -4   12    2      0.37      0.00
   -4   12    1      0.69      0.00
   -4   12    0     -0.85      0.00
    4  -12    1      0.82      0.00
    4  -12    2      0.53      0.00
    4  -12    3      0.13      0.00
    4  -12    4      3.25      0.00
    4  -12    5      0.55      0.00
    4  -12    6      4.02      0.00
    4  -12    7      3.74      0.00
    4  -12    8      1.01      0.00
    4  -12    9      4.33      0.00
    4  -12   10     -0.10      0.00
    4  -12   11     -0.52      0.00
    4  -12   12      1.57      0.00
    4  -12   13     -1.97      0.00
    4  -12   14      1.09      0.00
    4  -12   15      0.87      0.00
    4  -12   16     -0.10      0.00
    4  -12   17      1.76      0.00
    4  -12   18     -0.39      0.00
    4  -12   19      0.58      0.00
    4  -12   20      0.19      0.00
    4  -12   21     -0.35      0.00
    4  -12   22      0.96      0.00
    4  -12   23     -0.28      0.00
    4  -12   24      0.61      0.00
    4  -12   25      0.84      0.00
    4  -12   26      0.25      0.00
    4  -12   27      1.04      0.00
   -4   11   17     -0.01      0.00
   -4   11   16      0.08      0.00
   -4   11   15     -0.51      0.00
   -4   11   14      0.18      0.00
   -4   11   13      0.28      0.00
   -4   11   12      0.66      0.00
   -4   11   11      1.79      0.00
   -4   11   10     -0.05      0.00
   -4   11    9      0.99      0.00
   -4   11    8     -1.09      0.00
   -4   11    7     -0.04      0.00
   -4   11    6     -0.88      0.00
   -4   11    5     -0.87      0.00
   -4   11    4      0.90      0.00
   -4   11    3     -1.83      0.00
   -4   11    2      1.12      0.00
   -4   11    1     -0.27      0.00
   -4   11    0     -1.24      0.00
    4  -11    1      1.00      0.00
    4  -11    2     -3.34      0.00
    4  -11    3     -1.45      0.00
    4  -11    4     -2.87      0.00
    4  -11    5     -7.01      0.00
    4  -11    6     -0.87      0.00
    4  -11    7     -6.46      0.00
    4  -11    8     -2.23      0.00
    4  -11    9      1.58      0.00
    4  -11   10     -3.80      0.00
    4  -11   11      3.45      0.00
    4  -11   12     -0.99      0.00
    4  -11   13     -1.67      0.00
    4  -11   14      1.86      0.00
    4  -11   15     -3.54      0.00
    4  -11   16      1.57      0.00
    4  -11   17     -0.41      0.00
    4  -11   18     -0.89      0.00
    4  -11   19      2.37      0.00
    4  -11   20     -2.55      0.00
    4  -11   21      0.88      0.00
    4  -11   22     -0.28      0.00
    4  -11   23     -2.28      0.00
    4  -11   24      0.85      0.00
    4  -11   25     -2.23      0.00
    4  -11   26     -1.00      0.00
    4  -11   27     -0.66      0.00
    4  -11   28     -0.86      0.00
   -4   10   19     -0.26      0.00
   -4   10   18     -0.36      0.00
   -4   10   17      0.70      0.00
   -4   10   16     -0.63      0.00
   -4   10   15      0.56      0.00
   -4   10   14     -0.20      0.00
   -4   10   13     -1.80      0.00
   -4   10   12      0.46      0.00
   -4   10   11     -1.63      0.00
   -4   10   10      0.27      0.00
   -4   10    9      1.01      0.00
   -4   10    8     -1.25      0.00
   -4   10    7      1.96      0.00
   -4   10    6     -1.81      0.00
   -4   10    5      0.68      0.00
   -4   10    4      0.29      0.00
   -4   10    3     -1.63      0.00
   -4   10    2      1.70      0.00
   -4   10    1     -1.08      0.00
   -4   10    0      0.77      0.00
    4  -10    1      3.16      0.00
    4  -10    2      0.52      0.00
    4  -10    3      7.42      0.00
    4  -10    4      4.00      0.00
    4  -10    5      5.36      0.00
    4  -10    6      7.96      0.00
    4  -10    7     -1.17      0.00
    4  -10    8      5.21      0.00
    4  -10    9     -1.47      0.00
    4  -10   10     -1.23      0.00
    4  -10   11      3.24      0.00
    4  -10   12     -2.98      0.00
    4  -10   13      3.19      0.00
    4  -10   14      0.03      0.00
    4  -10   15     -1.60      0.00
    4  -10   16      1.94      0.00
    4  -10   17     -3.26      0.00
    4  -10   18      0.66      0.00
    4  -10   19      0.67      0.00
    4  -10   20     -1.22      0.00
    4  -10   21      3.06      0.00
    4  -10   22     -0.26      0.00
    4  -10   23      1.45      0.00
    4  -10   24      1.99      0.00
    4  -10   25      0.35      0.00
    4  -10   26      1.82      0.00
    4  -10   27      0.13      0.00
    4  -10   28      0.18      0.00
    4  -10   29     -0.15      0.00
   -4    9   21     -0.08      0.00
   -4    9   20      1.14      0.00
   -4    9   19     -0.80      0.00
   -4    9   18      0.95      0.00
   -4    9   17     -0.02      0.00
   -4    9   16     -1.29      0.00
   -4    9   15      2.09      0.00
   -4    9   14     -1.43      0.00
   -4    9   13      1.02      0.00
   -4    9   12      1.36      0.00
   -4    9   11     -2.17      0.00
   -4    9   10      2.38      0.00
   -4    9    9     -1.39      0.00
   -4    9    8      0.57      0.00
   -4    9    7      1.50      0.00
   -4    9    6     -1.95      0.00
   -4    9    5      2.89      0.00
   -4    9    4     -0.71      0.00
   -4    9    3      0.38      0.00
   -4    9    2      2.38      0.00
   -4    9    1     -3.10      0.00
   -4    9    0      0.49      0.00
    4   -9    1     -3.84      0.00
    4   -9    2     -6.75      0.00
    4   -9    3     -3.65      0.00
    4   -9    4    -11.18      0.00
    4   -9    5     -4.07      0.00
    4   -9    6     -5.54      0.00
    4   -9    7     -4.02      0.00
    4   -9    8      1.54      0.00
    4   -9    9     -2.92      0.00
    4   -9   10      1.33      0.00
    4   -9   11     -0.68      0.00
    4   -9   12     -1.49      0.00
    4   -9   13      1.21      0.00
    4   -9   14     -0.45      0.00
    4   -9   15      0.87      0.00
    4   -9   16      2.08      0.00
    4   -9   17     -0.17      0.00
    4   -9   18      0.45      0.00
    4   -9   19     -0.39      0.00
    4   -9   20     -1.66      0.00
    4   -9   21     -1.26      0.00
    4   -9   22     -1.10      0.00
    4   -9   23     -1.77      0.00
    4   -9   24     -0.79      0.00
    4   -9   25     -0.50      0.00
    4   -9   26     -0.76      0.00
    4   -9   27      0.90      0.00
    4   -9   28     -0.42      0.00
    4   -9   29      0.20      0.00
    4   -9   30      0.33      0.00
   -4    8   23      0.13      0.00
   -4    8   22     -0.26      0.00
   -4    8   21     -0.38      0.00
   -4    8   20     -0.40      0.00
   -4    8   19     -0.96      0.00
   -4    8   18      0.94      0.00
   -4    8   17     -0.72      0.00
   -4    8   16      0.73      0.00
   -4    8   15      1.06      0.00
   -4    8   14     -1.60      0.00
   -4    8   13      1.72      0.00
   -4    8   12     -1.55      0.00
   -4    8   11     -0.24      0.00
   -4    8   10      0.13      0.00
   -4    8    9     -2.40      0.00
   -4    8    8      2.27      0.00
   -4    8    7     -1.82      0.00
   -4    8    6     -0.61      0.00
   -4    8    5      0.52      0.00
   -4    8    4     -4.24      0.00
   -4    8    3      0.92      0.00
   -4    8    2     -0.89      0.00
   -4    8    1      0.28      0.00
   -4    8    0      5.27      0.00
    4   -8    1      3.21      0.00
    4   -8    2      8.82      0.00
    4   -8    3      9.52      0.00
    4   -8    4      7.39      0.00
    4   -8    5      8.36      0.00
    4   -8    6      4.02      0.00
    4   -8    7      1.38      0.00
    4   -8    8      1.63      0.00
    4   -8    9      0.08      0.00
    4   -8   10     -0.69      0.00
    4   -8   11      2.20      0.00
    4   -8   12     -1.72      0.00
    4   -8   13      0.32      0.00
    4   -8   14      0.07      0.00
    4   -8   15     -3.27      0.00
    4   -8   16      1.43      0.00
    4   -8   17     -1.10      0.00
    4   -8   18     -0.53      0.00
    4   -8   19      3.56      0.00
    4   -8   20     -1.08      0.00
    4   -8   21      2.50      0.00
    4   -8   22      1.95      0.00
    4   -8   23     -1.59      0.00
    4   -8   24      2.88      0.00
    4   -8   25     -2.04      0.00
    4   -8   26     -0.31      0.00
    4   -8   27      1.08      0.00
    4   -8   28     -1.63      0.00
    4   -8   29      0.98      0.00
    4   -8   30      0.23      0.00
   -4    7   24     -0.51      0.00
   -4    7   23     -0.39      0.00
   -4    7   22      1.32      0.00
   -4    7   21      0.15      0.00
   -4    7   20      0.75      0.00
   -4    7   19      0.47      0.00
   -4    7   18     -0.66      0.00
   -4    7   17     -1.09      0.00
   -4    7   16     -0.41      0.00
   -4    7   15     -1.00      0.00
   -4    7   14     -0.08      0.00
   -4    7   13      0.66      0.00
   -4    7   12      0.15      0.00
   -4    7   11      2.35      0.00
   -4    7   10     -0.28      0.00
   -4    7    9     -0.18      0.00
   -4    7    8      1.04      0.00
   -4    7    7     -1.08      0.00
   -4    7    6      2.60      0.00
   -4    7    5      2.36      0.00
   -4    7    4      0.99      0.00
   -4    7    3      1.84      0.00
   -4    7    2     -1.14      0.00
   -4    7    1     -3.47      0.00
   -4    7    0     -3.94      0.00
    4   -7    1     -8.92      0.00
    4   -7    2    -11.17      0.00
    4   -7    3     -7.82      0.00
    4   -7    4    -12.23      0.00
    4   -7    5     -3.38      0.00
    4   -7    6     -2.00      0.00
    4   -7    7     -4.11      0.00
    4   -7    8      4.83      0.00
    4   -7    9     -3.85      0.00
    4   -7   10     -0.13      0.00
    4   -7   11      2.68      0.00
    4   -7   12     -4.94      0.00
    4   -7   13      4.18      0.00
    4   -7   14      0.23      0.00
    4   -7   15     -2.07      0.00
    4   -7   16      4.09      0.00
    4   -7   17     -3.30      0.00
    4   -7   18     -0.39      0.00
    4   -7   19      0.73      0.00
    4   -7   20     -4.08      0.00
    4   -7   21      1.83      0.00
    4   -7   22     -2.05      0.00
    4   -7   23     -0.35      0.00
    4   -7   24      2.34      0.00
    4   -7   25     -1.56      0.00
    4   -7   26      1.58      0.00
    4   -7   27      0.07      0.00
    4   -7   28     -0.87      0.00
    4   -7   29      0.25      0.00
    4   -7   30     -0.44      0.00
   -4    6   26      0.10      0.00
   -4    6   25      1.19      0.00
   -4    6   24     -0.51      0.00
   -4    6   23     -0.43      0.00
   -4    6   22     -0.24      0.00
   -4    6   21     -1.70      0.00
   -4    6   20      0.15      0.00
   -4    6   19      0.39      0.00
   -4    6   18      0.96      0.00
   -4    6   17      1.02      0.00
   -4    6   16      1.41      0.00
   -4    6   15      0.28      0.00
   -4    6   14      0.19      0.00
   -4    6   13     -0.62      0.00
   -4    6   12     -2.04      0.00
   -4    6   11      0.28      0.00
   -4    6   10     -0.42      0.00
   -4    6    9     -0.23      0.00
   -4    6    8      1.37      0.00
   -4    6    7     -3.63      0.00
   -4    6    6     -1.22      0.00
   -4    6    5     -1.15      0.00
   -4    6    4     -4.47      0.00
   -4    6    3      4.79      0.00
   -4    6    2     -0.43      0.00
   -4    6    1      3.74      0.00
   -4    6    0     12.63      0.00
    4   -6    1      4.47      0.00
    4   -6    2     14.82      0.00
    4   -6    3     10.13      0.00
    4   -6    4      1.15      0.00
    4   -6    5      8.81      0.00
    4   -6    6     -4.22      0.00
    4   -6    7      0.00      0.00
    4   -6    8      3.73      0.00
    4   -6    9     -4.01      0.00
    4   -6   10      4.38      0.00
    4   -6   11      0.92      0.00
    4   -6   12     -3.32      0.00
    4   -6   13      2.99      0.00
    4   -6   14     -2.13      0.00
    4   -6   15     -0.92      0.00
    4   -6   16      2.85      0.00
    4   -6   17     -1.07      0.00
    4   -6   18      1.55      0.00
    4   -6   19      1.13      0.00
    4   -6   20     -0.04      0.00
    4   -6   21      1.53      0.00
    4   -6   22     -0.61      0.00
    4   -6   23     -0.25      0.00
    4   -6   24     -0.11      0.00
    4   -6   25     -1.11      0.00
    4   -6   26     -0.10      0.00
    4   -6   27      0.26      0.00
    4   -6   28      0.08      0.00
    4   -6   29      0.32      0.00
    4   -6   30      0.52      0.00
   -4    5   27     -0.59      0.00
   -4    5   26     -0.42      0.00
   -4    5   25     -0.35      0.00
   -4    5   24      0.09      0.00
   -4    5   23      0.74      0.00
   -4    5   22      1.21      0.00
   -4    5   21      0.18      0.00
   -4    5   20     -0.08      0.00
   -4    5   19     -0.21      0.00
   -4    5   18     -1.73      0.00
   -4    5   17     -0.86      0.00
   -4    5   16     -0.58      0.00
   -4    5   15     -2.12      0.00
   -4    5   14      1.92      0.00
   -4    5   13     -0.20      0.00
   -4    5   12      0.12      0.00
   -4    5   11      1.52      0.00
   -4    5   10     -2.76      0.00
   -4    5    9      1.38      0.00
   -4    5    8      2.16      0.00
   -4    5    7     -2.41      0.00
   -4    5    6      7.87      0.00
   -4    5    5     -3.85      0.00
   -4    5    4      0.03      0.00
   -4    5    3      3.16      0.00
   -4    5    2    -11.45      0.00
   -4    5    1     -0.11      0.00
   -4    5    0    -10.74      0.00
    4   -5    1    -12.55      0.00
    4   -5    2     -3.61      0.00
    4   -5    3     -9.11      0.00
    4   -5    4     -2.34      0.00
    4   -5    5      2.02      0.00
    4   -5    6     -1.74      0.00
    4   -5    7     -0.14      0.00
    4   -5    8      0.86      0.00
    4   -5    9     -3.14      0.00
    4   -5   10     -0.99      0.00
    4   -5   11      2.77      0.00
    4   -5   12     -2.58      0.00
    4   -5   13      2.65      0.00
    4   -5   14      0.61      0.00
    4   -5   15     -3.39      0.00
    4   -5   16      1.11      0.00
    4   -5   17     -1.66      0.00
    4   -5   18     -1.70      0.00
    4   -5   19      0.59      0.00
    4   -5   20     -1.68      0.00
    4   -5   21      0.24      0.00
    4   -5   22      0.04      0.00
    4   -5   23      0.07      0.00
    4   -5   24      1.68      0.00
    4   -5   25     -0.33      0.00
    4   -5   26      0.70      0.00
    4   -5   27      0.11      0.00
    4   -5   28     -0.58      0.00
    4   -5   29     -0.22      0.00
    4   -5   30     -0.58      0.00
   -4    4   28      0.10      0.00
   -4    4   27      1.11      0.00
   -4    4   26      0.00      0.00
   -4    4   25      0.83      0.00
   -4    4   24     -0.94      0.00
   -4    4   23     -0.83      0.00
   -4    4   22      0.11      0.00
   -4    4   21     -1.84      0.00
   -4    4   20      1.47      0.00
   -4    4   19      0.34      0.00
   -4    4   18     -0.39      0.00
   -4    4   17      3.65      0.00
   -4    4   16     -0.78      0.00
   -4    4   15      0.96      0.00
   -4    4   14      1.52      0.00
   -4    4   13     -2.74      0.00
   -4    4   12      3.29      0.00
   -4    4   11      0.06      0.00
   -4    4   10     -1.44      0.00
   -4    4    9      3.82      0.00
   -4    4    8     -4.16      0.00
   -4    4    7     -0.40      0.00
   -4    4    6      2.69      0.00
   -4    4    5     -4.80      0.00
   -4    4    4      5.85      0.00
   -4    4    3     -0.82      0.00
   -4    4    2      4.52      0.00
   -4    4    1      6.41      0.00
   -4    4    0      4.89      0.00
    4   -4    1      7.36      0.00
    4   -4    2      2.68      0.00
    4   -4    3      6.30      0.00
    4   -4    4     -3.34      0.00
    4   -4    5      3.30      0.00
    4   -4    6      0.44      0.00
    4   -4    7     -4.68      0.00
    4   -4    8      7.05      0.00
    4   -4    9     -4.70      0.00
    4   -4   10     -0.31      0.00
    4   -4   11      3.07      0.00
    4   -4   12     -7.01      0.00
    4   -4   13      4.14      0.00
    4   -4   14      0.70      0.00
    4   -4   15     -1.07      0.00
    4   -4   16      4.45      0.00
    4   -4   17     -0.28      0.00
    4   -4   18      0.45      0.00
    4   -4   19      2.05      0.00
    4   -4   20     -0.99      0.00
    4   -4   21      0.99      0.00
    4   -4   22     -1.10      0.00
    4   -4   23     -0.96      0.00
    4   -4   24     -0.35      0.00
    4   -4   25     -0.95      0.00
    4   -4   26      0.05      0.00
    4   -4   27     -0.06      0.00
    4   -4   28      0.51      0.00
    4   -4   29      0.32      0.00
    4   -4   30      0.25      0.00
   -4    3   29     -1.14      0.00
   -4    3   28      0.49      0.00
   -4    3   27     -1.48      0.00
   -4    3   26     -0.74      0.00
   -4    3   25      1.55      0.00
   -4    3   24     -1.56      0.00
   -4    3   23      2.74      0.00
   -4    3   22      0.21      0.00
   -4    3   21     -0.90      0.00
   -4    3   20      2.36      0.00
   -4    3   19     -2.81      0.00
   -4    3   18     -0.28      0.00
   -4    3   17     -0.22      0.00
   -4    3   16     -3.66      0.00
   -4    3   15      2.46      0.00
   -4    3   14     -2.72      0.00
   -4    3   13     -1.87      0.00
   -4    3   12      1.57      0.00
   -4    3   11     -4.71      0.00
   -4    3   10      0.96      0.00
   -4    3    9     -0.98      0.00
   -4    3    8     -0.59      0.00
   -4    3    7     -0.15      0.00
   -4    3    6     -1.08      0.00
   -4    3    5      2.12      0.00
   -4    3    4     -3.27      0.00
   -4    3    3      1.37      0.00
   -4    3    2     -0.44      0.00
   -4    3    1     -6.48      0.00
   -4    3    0      5.16      0.00
    4   -3    1     -9.44      0.00
    4   -3    2     -0.90      0.00
    4   -3    3      2.35      0.00
    4   -3    4     -9.27      0.00
    4   -3    5      8.70      0.00
    4   -3    6     -1.55      0.00
    4   -3    7     -0.49      0.00
    4   -3    8      6.60      0.00
    4   -3    9     -4.06      0.00
    4   -3   10      3.70      0.00
    4   -3   11      2.01      0.00
    4   -3   12     -3.09      0.00
    4   -3   13      2.06      0.00
    4   -3   14     -2.55      0.00
    4   -3   15     -2.65      0.00
    4   -3   16      0.53      0.00
    4   -3   17     -2.39      0.00
    4   -3   18     -0.12      0.00
    4   -3   19      0.21      0.00
    4   -3   20     -1.09      0.00
    4   -3   21      1.98      0.00
    4   -3   22      0.40      0.00
    4   -3   23      0.30      0.00
    4   -3   24      1.05      0.00
    4   -3   25      0.10      0.00
    4   -3   26     -0.73      0.00
    4   -3   27      0.30      0.00
    4   -3   28     -0.47      0.00
    4   -3   29     -0.28      0.00
    4   -3   30     -0.01      0.00
   -4    2   29      0.46      0.00
   -4    2   28      1.76      0.00
   -4    2   27     -1.23      0.00
   -4    2   26      1.53      0.00
   -4    2   25     -0.77      0.00
   -4    2   24     -2.15      0.00
   -4    2   23      1.19      0.00
   -4    2   22     -2.45      0.00
   -4    2   21      0.44      0.00
   -4    2   20      0.60      0.00
   -4    2   19     -0.56      0.00
   -4    2   18      2.86      0.00
   -4    2   17     -0.39      0.00
   -4    2   16      1.15      0.00
   -4    2   15      3.34      0.00
   -4    2   14     -1.24      0.00
   -4    2   13      4.33      0.00
   -4    2   12      0.51      0.00
   -4    2   11      2.39      0.00
   -4    2   10      2.20      0.00
   -4    2    9     -0.31      0.00
   -4    2    8      4.69      0.00
   -4    2    7     -4.57      0.00
   -4    2    6      2.37      0.00
   -4    2    5     -1.77      0.00
   -4    2    4     -5.32      0.00
   -4    2    3      3.89      0.00
   -4    2    2     -7.30      0.00
   -4    2    1     -1.00      0.00
   -4    2    0      5.50      0.00
    4   -2    1     -6.65      0.00
    4   -2    2      8.21      0.00
    4   -2    3      0.32      0.00
    4   -2    4     -5.96      0.00
    4   -2    5      1.63      0.00
    4   -2    6     -6.82      0.00
    4   -2    7     -2.78      0.00
    4   -2    8      0.04      0.00
    4   -2    9     -2.91      0.00
    4   -2   10      0.38      0.00
    4   -2   11      0.46      0.00
    4   -2   12     -0.70      0.00
    4   -2   13      2.81      0.00
    4   -2   14      0.09      0.00
    4   -2   15      1.53      0.00
    4   -2   16      0.93      0.00
    4   -2   17     -0.99      0.00
    4   -2   18      1.62      0.00
    4   -2   19     -1.20      0.00
    4   -2   20     -1.19      0.00
    4   -2   21      0.45      0.00
    4   -2   22     -1.13      0.00
    4   -2   23     -0.32      0.00
    4   -2   24      0.69      0.00
    4   -2   25      0.30      0.00
    4   -2   26      0.03      0.00
    4   -2   27      0.54      0.00
    4   -2   28      0.26      0.00
    4   -2   29     -0.04      0.00
   -4    1   30     -1.01      0.00
   -4    1   29      0.34      0.00
   -4    1   28     -0.71      0.00
   -4    1   27     -0.31      0.00
   -4    1   26      1.51      0.00
   -4    1   25     -0.05      0.00
   -4    1   24      1.29      0.00
   -4    1   23      1.35      0.00
   -4    1   22     -0.41      0.00
   -4    1   21      1.33      0.00
   -4    1   20     -1.33      0.00
   -4    1   19     -0.51      0.00
   -4    1   18     -0.36      0.00
   -4    1   17     -2.86      0.00
   -4    1   16     -0.81      0.00
   -4    1   15     -2.37      0.00
   -4    1   14     -2.49      0.00
   -4    1   13     -0.73      0.00
   -4    1   12     -4.32      0.00
   -4    1   11     -0.06      0.00
   -4    1   10     -3.61      0.00
   -4    1    9     -2.18      0.00
   -4    1    8      3.36      0.00
   -4    1    7     -1.65      0.00
   -4    1    6      5.62      0.00
   -4    1    5      2.26      0.00
   -4    1    4      1.77      0.00
   -4    1    3      8.49      0.00
   -4    1    2     -1.00      0.00
   -4    1    1      4.58      0.00
   -4    1    0      2.61      0.00
    4   -1    1     -6.53      0.00
    4   -1    2      5.02      0.00
    4   -1    3      0.01      0.00
    4   -1    4      3.31      0.00
    4   -1    5      7.77      0.00
    4   -1    6      1.24      0.00
    4   -1    7      3.46      0.00
    4   -1    8      1.04      0.00
    4   -1    9     -1.14      0.00
    4   -1   10      1.42      0.00
    4   -1   11     -2.23      0.00
    4   -1   12      0.13      0.00
    4   -1   13     -0.47      0.00
    4   -1   14     -2.01      0.00
    4   -1   15      2.73      0.00
    4   -1   16     -1.39      0.00
    4   -1   17      0.26      0.00
    4   -1   18      2.20      0.00
    4   -1   19     -1.20      0.00
    4   -1   20      0.99      0.00
    4   -1   21      0.29      0.00
    4   -1   22     -0.67      0.00
    4   -1   23      0.00      0.00
    4   -1   24     -1.16      0.00
    4   -1   25      0.30      0.00
    4   -1   26     -0.74      0.00
    4   -1   27     -0.35      0.00
    4   -1   28      0.12      0.00
   -4    0   30     -0.11      0.00
   -4    0   29      0.51      0.00
   -4    0   28     -0.85      0.00
   -4    0   27     -0.30      0.00
   -4    0   26     -0.63      0.00
   -4    0   25     -1.97      0.00
   -4    0   24     -0.16      0.00
   -4    0   23     -1.15      0.00
   -4    0   22     -1.29      0.00
   -4    0   21      1.73      0.00
   -4    0   20     -1.05      0.00
   -4    0   19      1.91      0.00
   -4    0   18      2.47      0.00
   -4    0   17      1.06      0.00
   -4    0   16      3.56      0.00
   -4    0   15      1.54      0.00
   -4    0   14      1.28      0.00
   -4    0   13      4.17      0.00
   -4    0   12     -1.18      0.00
   -4    0   11      5.99      0.00
   -4    0   10     -0.11      0.00
   -4    0    9     -2.52      0.00
   -4    0    8      1.75      0.00
   -4    0    7     -8.49      0.00
   -4    0    6      0.73      0.00
   -4    0    5     -5.59      0.00
   -4    0    4     -5.13      0.00
   -4    0    3     -0.34      0.00
   -4    0    2     -8.98      0.00
   -4    0    1      2.09      0.00
    4    0    0     -0.96      0.00
    4    0    1     -2.97      0.00
    4    0    2      2.80      0.00
    4    0    3     -8.12      0.00
    4    0    4     -2.25      0.00
    4    0    5     -3.37      0.00
    4    0    6     -5.17      0.00
    4    0    7      2.29      0.00
    4    0    8     -2.66      0.00
    4    0    9      1.38      0.00
    4    0   10      1.42      0.00
    4    0   11     -1.46      0.00
    4    0   12      3.22      0.00
    4    0   13     -2.40      0.00
    4    0   14     -1.02      0.00
    4    0   15      0.99      0.00
    4    0   16     -3.41      0.00
    4    0   17      0.79      0.00
    4    0   18     -0.01      0.00
    4    0   19     -0.98      0.00
    4    0   20      1.70      0.00
    4    0   21     -0.73      0.00
    4    0   22      1.13      0.00
    4    0   23      0.60      0.00
    4    0   24     -0.61      0.00
    4    0   25      1.18      0.00
    4    0   26     -0.38      0.00
    4    0   27      0.24      0.00
    4    0   28      0.41      0.00
   -4   -1   30      0.06      0.00
   -4   -1   29      1.09      0.00
   -4   -1   28     -0.41      0.00
   -4   -1   27      2.19      0.00
   -4   -1   26      0.82      0.00
   -4   -1   25      0.37      0.00
   -4   -1   24      2.94      0.00
   -4   -1   23     -1.14      0.00
   -4   -1   22      0.53      0.00
   -4   -1   21      0.72      0.00
   -4   -1   20     -3.90      0.00
   -4   -1   19      0.31      0.00
   -4   -1   18     -3.73      0.00
   -4   -1   17     -3.39      0.00
   -4   -1   16      0.30      0.00
   -4   -1   15     -4.93      0.00
   -4   -1   14      0.38      0.00
   -4   -1   13     -1.20      0.00
   -4   -1   12     -5.80      0.00
   -4   -1   11      3.74      0.00
   -4   -1   10     -3.26      0.00
   -4   -1    9      3.91      0.00
   -4   -1    8      4.18      0.00
   -4   -1    7      0.40      0.00
   -4   -1    6      6.54      0.00
   -4   -1    5     -0.06      0.00
   -4   -1    4      5.40      0.00
   -4   -1    3      3.80      0.00
   -4   -1    2      0.32      0.00
   -4   -1    1      3.34      0.00
    4    1    0     -2.19      0.00
    4    1    1      1.58      0.00
    4    1    2      3.22      0.00
    4    1    3      0.34      0.00
    4    1    4      6.29      0.00
    4    1    5      0.37      0.00
    4    1    6      1.73      0.00
    4    1    7      1.87      0.00
    4    1    8     -2.75      0.00
    4    1    9      1.95      0.00
    4    1   10     -2.64      0.00
    4    1   11     -0.29      0.00
    4    1   12      1.98      0.00
    4    1   13     -0.88      0.00
    4    1   14      2.70      0.00
    4    1   15      0.89      0.00
    4    1   16      0.11      0.00
    4    1   17      0.75      0.00
    4    1   18     -1.17      0.00
    4    1   19     -0.43      0.00
    4    1   20     -0.30      0.00
    4    1   21     -1.09      0.00
    4    1   22      0.36      0.00
    4    1   23     -0.13      0.00
    4    1   24      0.15      0.00
    4    1   25      0.11      0.00
    4    1   26      0.01      0.00
    4    1   27      0.03      0.00
   -4   -2   31     -1.17      0.00
   -4   -2   30      0.30      0.00
   -4   -2   29     -1.05      0.00
   -4   -2   28     -1.94      0.00
   -4   -2   27      0.35      0.00
   -4   -2   26     -2.79      0.00
   -4   -2   25     -0.39      0.00
   -4   -2   24      0.41      0.00
   -4   -2   23     -1.89      0.00
   -4   -2   22      2.90      0.00
   -4   -2   21      0.29      0.00
   -4   -2   20      1.33      0.00
   -4   -2   19      4.81      0.00
   -4   -2   18     -0.47      0.00
   -4   -2   17      4.39      0.00
   -4   -2   16      1.69      0.00
   -4   -2   15     -0.36      0.00
   -4   -2   14      3.76      0.00
   -4   -2   13      0.11      0.00
   -4   -2   12      1.06      0.00
   -4   -2   11      0.45      0.00
   -4   -2   10     -2.72      0.00
   -4   -2    9     -0.92      0.00
   -4   -2    8     -3.62      0.00
   -4   -2    7     -1.51      0.00
   -4   -2    6     -2.30      0.00
   -4   -2    5     -3.33      0.00
   -4   -2    4     -2.13      0.00
   -4   -2    3     -2.13      0.00
   -4   -2    2     -0.01      0.00
   -4   -2    1      0.12      0.00
    4    2    0      0.50      0.00
    4    2    1     -0.41      0.00
    4    2    2     -2.30      0.00
    4    2    3     -1.44      0.00
    4    2    4     -2.26      0.00
    4    2    5     -2.66      0.00
    4    2    6      1.55      0.00
    4    2    7     -2.05      0.00
    4    2    8      1.14      0.00
    4    2    9      2.26      0.00
    4    2   10     -1.43      0.00
    4    2   11      1.26      0.00
    4    2   12     -0.86      0.00
    4    2   13     -1.05      0.00
    4    2   14     -1.21      0.00
    4    2   15     -0.12      0.00
    4    2   16     -0.43      0.00
    4    2   17      0.56      0.00
    4    2   18      1.34      0.00
    4    2   19     -0.06      0.00
    4    2   20      1.19      0.00
    4    2   21      0.05      0.00
    4    2   22     -0.93      0.00
    4    2   23      0.27      0.00
    4    2   24     -0.46      0.00
    4    2   25     -0.88      0.00
    4    2   26      0.60      0.00
   -4   -3   30      1.79      0.00
   -4   -3   29      0.46      0.00
   -4   -3   28      1.09      0.00
   -4   -3   27      1.71      0.00
   -4   -3   26     -0.52      0.00
   -4   -3   25      0.90      0.00
   -4   -3   24     -0.61      0.00
   -4   -3   23     -1.54      0.00
   -4   -3   22      0.10      0.00
   -4   -3   21     -2.98      0.00
   -4   -3   20     -1.14      0.00
   -4   -3   19     -1.71      0.00
   -4   -3   18     -3.22      0.00
   -4   -3   17     -0.73      0.00
   -4   -3   16     -1.82      0.00
   -4   -3   15     -0.86      0.00
   -4   -3   14     -1.60      0.00
   -4   -3   13      0.33      0.00
   -4   -3   12     -0.20      0.00
   -4   -3   11     -0.48      0.00
   -4   -3   10      2.57      0.00
   -4   -3    9     -0.09      0.00
   -4   -3    8      1.34      0.00
   -4   -3    7      2.80      0.00
   -4   -3    6      0.34      0.00
   -4   -3    5      3.77      0.00
   -4   -3    4      0.07      0.00
   -4   -3    3      0.16      0.00
   -4   -3    2      0.46      0.00
   -4   -3    1     -2.40      0.00
    4    3    0      2.00      0.00
    4    3    1     -0.50      0.00
    4    3    2      1.34      0.00
    4    3    3      3.24      0.00
    4    3    4     -1.25      0.00
    4    3    5      2.10      0.00
    4    3    6      0.31      0.00
    4    3    7     -1.84      0.00
    4    3    8      0.29      0.00
    4    3    9     -0.95      0.00
    4    3   10     -0.74      0.00
    4    3   11     -0.67      0.00
    4    3   12      1.09      0.00
    4    3   13     -0.31      0.00
    4    3   14      0.72      0.00
    4    3   15      1.12      0.00
    4    3   16     -1.54      0.00
    4    3   17      0.18      0.00
    4    3   18     -0.83      0.00
    4    3   19     -1.58      0.00
    4    3   20      0.76      0.00
    4    3   21     -0.01      0.00
    4    3   22     -0.20      0.00
    4    3   23      1.24      0.00
    4    3   24     -0.15      0.00
   -4   -4   30     -0.38      0.00
   -4   -4   29     -1.16      0.00
   -4   -4   28     -0.58      0.00
   -4   -4   27      0.34      0.00
   -4   -4   26     -0.23      0.00
   -4   -4   25      0.84      0.00
   -4   -4   24      0.73      0.00
   -4   -4   23      0.53      0.00
   -4   -4   22      1.49      0.00
   -4   -4   21      0.87      0.00
   -4   -4   20      1.24      0.00
   -4   -4   19      2.37      0.00
   -4   -4   18      0.98      0.00
   -4   -4   17      1.16      0.00
   -4   -4   16      1.84      0.00
   -4   -4   15      0.21      0.00
   -4   -4   14     -0.41      0.00
   -4   -4   13      1.74      0.00
   -4   -4   12     -1.08      0.00
   -4   -4   11      0.59      0.00
   -4   -4   10      1.40      0.00
   -4   -4    9     -2.27      0.00
   -4   -4    8      1.62      0.00
   -4   -4    7     -2.94      0.00
   -4   -4    6     -2.17      0.00
   -4   -4    5      1.44      0.00
   -4   -4    4     -3.85      0.00
   -4   -4    3      2.40      0.00
   -4   -4    2     -0.23      0.00
   -4   -4    1     -1.82      0.00
    4    4    0      2.23      0.00
    4    4    1     -3.43      0.00
    4    4    2      0.69      0.00
    4    4    3     -0.62      0.00
    4    4    4     -1.20      0.00
    4    4    5      0.89      0.00
    4    4    6     -0.37      0.00
    4    4    7      1.16      0.00
    4    4    8      0.14      0.00
    4    4    9      1.70      0.00
    4    4   10      0.89      0.00
    4    4   11      0.29      0.00
    4    4   12      0.13      0.00
    4    4   13     -0.57      0.00
    4    4   14     -1.15      0.00
    4    4   15      0.57      0.00
    4    4   16     -0.02      0.00
    4    4   17      0.66      0.00
    4    4   18      1.70      0.00
    4    4   19     -0.93      0.00
    4    4   20      0.96      0.00
    4    4   21     -0.39      0.00
    4    4   22     -0.41      0.00
    4    4   23      0.22      0.00
   -4   -5   30      0.61      0.00
   -4   -5   29      0.00      0.00
   -4   -5   28     -0.11      0.00
   -4   -5   27     -0.53      0.00
   -4   -5   26      0.14      0.00
   -4   -5   25     -0.68      0.00
   -4   -5   24      0.01      0.00
   -4   -5   23     -0.71      0.00
   -4   -5   22     -0.55      0.00
   -4   -5   21     -0.94      0.00
   -4   -5   20     -1.75      0.00
   -4   -5   19     -0.39      0.00
   -4   -5   18     -1.92      0.00
   -4   -5   17     -1.41      0.00
   -4   -5   16      0.08      0.00
   -4   -5   15     -1.09      0.00
   -4   -5   14     -0.72      0.00
   -4   -5   13      0.24      0.00
   -4   -5   12     -2.64      0.00
   -4   -5   11      0.02      0.00
   -4   -5   10     -1.95      0.00
   -4   -5    9     -0.42      0.00
   -4   -5    8      2.06      0.00
   -4   -5    7     -0.62      0.00
   -4   -5    6      2.80      0.00
   -4   -5    5      0.95      0.00
   -4   -5    4     -0.08      0.00
   -4   -5    3      2.15      0.00
   -4   -5    2     -1.25      0.00
   -4   -5    1      1.04      0.00
    4    5    0      0.38      0.00
    4    5    1     -1.12      0.00
    4    5    2      1.37      0.00
    4    5    3     -0.76      0.00
    4    5    4      0.41      0.00
    4    5    5     -0.17      0.00
    4    5    6     -0.68      0.00
    4    5    7     -0.39      0.00
    4    5    8     -1.80      0.00
    4    5    9     -1.50      0.00
    4    5   10      0.34      0.00
    4    5   11     -1.58      0.00
    4    5   12      1.93      0.00
    4    5   13      0.76      0.00
    4    5   14     -0.69      0.00
    4    5   15      1.63      0.00
    4    5   16     -2.52      0.00
    4    5   17      0.45      0.00
    4    5   18     -0.43      0.00
    4    5   19     -0.93      0.00
    4    5   20      1.04      0.00
    4    5   21     -0.91      0.00
   -4   -6   29      0.85      0.00
   -4   -6   28     -0.46      0.00
   -4   -6   27     -0.19      0.00
   -4   -6   26      0.53      0.00
   -4   -6   25     -1.46      0.00
   -4   -6   24      1.37      0.00
   -4   -6   23     -0.31      0.00
   -4   -6   22      1.17      0.00
   -4   -6   21      1.19      0.00
   -4   -6   20      0.15      0.00
   -4   -6   19      2.55      0.00
   -4   -6   18      0.42      0.00
   -4   -6   17      0.92      0.00
   -4   -6   16      2.19      0.00
   -4   -6   15     -0.49      0.00
   -4   -6   14      2.11      0.00
   -4   -6   13      1.97      0.00
   -4   -6   12      0.80      0.00
   -4   -6   11      3.22      0.00
   -4   -6   10      0.35      0.00
   -4   -6    9     -0.19      0.00
   -4   -6    8     -0.30      0.00
   -4   -6    7     -1.34      0.00
   -4   -6    6     -2.26      0.00
   -4   -6    5     -0.79      0.00
   -4   -6    4     -0.41      0.00
   -4   -6    3     -1.12      0.00
   -4   -6    2      0.72      0.00
   -4   -6    1      1.16      0.00
    4    6    0     -0.43      0.00
    4    6    1      0.97      0.00
    4    6    2      0.31      0.00
    4    6    3     -0.70      0.00
    4    6    4      0.91      0.00
    4    6    5      0.08      0.00
    4    6    6      0.82      0.00
    4    6    7      2.14      0.00
    4    6    8     -0.03      0.00
    4    6    9      1.66      0.00
    4    6   10     -0.51      0.00
    4    6   11     -1.28      0.00
    4    6   12      0.34      0.00
    4    6   13     -1.93      0.00
    4    6   14      1.40      0.00
    4    6   15     -0.19      0.00
    4    6   16      0.27      0.00
    4    6   17      1.15      0.00
    4    6   18     -0.95      0.00
    4    6   19      0.59      0.00
   -4   -7   28     -0.39      0.00
   -4   -7   27      1.19      0.00
   -4   -7   26      0.28      0.00
   -4   -7   25     -0.58      0.00
   -4   -7   24      0.73      0.00
   -4   -7   23     -2.25      0.00
   -4   -7   22      0.55      0.00
   -4   -7   21     -1.65      0.00
   -4   -7   20     -1.70      0.00
   -4   -7   19      0.22      0.00
   -4   -7   18     -2.91      0.00
   -4   -7   17     -0.46      0.00
   -4   -7   16     -0.79      0.00
   -4   -7   15     -3.16      0.00
   -4   -7   14     -0.21      0.00
   -4   -7   13     -2.97      0.00
   -4   -7   12     -2.82      0.00
   -4   -7   11      0.17      0.00
   -4   -7   10     -1.90      0.00
   -4   -7    9      0.39      0.00
   -4   -7    8      1.64      0.00
   -4   -7    7      0.89      0.00
   -4   -7    6      0.74      0.00
   -4   -7    5      1.06      0.00
   -4   -7    4      0.13      0.00
   -4   -7    3     -1.68      0.00
   -4   -7    2      0.05      0.00
   -4   -7    1     -1.28      0.00
    4    7    0     -1.31      0.00
    4    7    1      0.67      0.00
    4    7    2     -1.44      0.00
    4    7    3      0.28      0.00
    4    7    4     -0.65      0.00
    4    7    5     -1.71      0.00
    4    7    6     -0.08      0.00
    4    7    7     -1.73      0.00
    4    7    8      0.01      0.00
    4    7    9      0.62      0.00
    4    7   10     -0.27      0.00
    4    7   11      1.89      0.00
    4    7   12     -0.76      0.00
    4    7   13      0.31      0.00
    4    7   14      0.22      0.00
    4    7   15     -1.27      0.00
    4    7   16      0.69      0.00
    4    7   17     -0.33      0.00
   -4   -8   27      0.15      0.00
   -4   -8   26     -0.51      0.00
   -4   -8   25      0.67      0.00
   -4   -8   24      0.64      0.00
   -4   -8   23     -0.05      0.00
   -4   -8   22      2.26      0.00
   -4   -8   21     -0.14      0.00
   -4   -8   20      1.59      0.00
   -4   -8   19      1.48      0.00
   -4   -8   18      0.08      0.00
   -4   -8   17      1.92      0.00
   -4   -8   16      1.25      0.00
   -4   -8   15      1.35      0.00
   -4   -8   14      3.13      0.00
   -4   -8   13      1.13      0.00
   -4   -8   12      2.09      0.00
   -4   -8   11      1.06      0.00
   -4   -8   10     -0.18      0.00
   -4   -8    9      0.12      0.00
   -4   -8    8     -1.17      0.00
   -4   -8    7      0.06      0.00
   -4   -8    6     -0.71      0.00
   -4   -8    5      0.57      0.00
   -4   -8    4      0.94      0.00
   -4   -8    3      0.64      0.00
   -4   -8    2      1.57      0.00
   -4   -8    1      0.35      0.00
    4    8    0      1.49      0.00
    4    8    1      0.38      0.00
    4    8    2      0.34      0.00
    4    8    3      1.72      0.00
    4    8    4     -0.16      0.00
    4    8    5      1.29      0.00
    4    8    6      0.54      0.00
    4    8    7     -0.34      0.00
    4    8    8      0.28      0.00
    4    8    9     -0.95      0.00
    4    8   10     -0.06      0.00
    4    8   11      0.09      0.00
    4    8   12     -0.63      0.00
    4    8   13      0.82      0.00
    4    8   14     -0.24      0.00
    4    8   15      0.12      0.00
   -4   -9   25      0.03      0.00
   -4   -9   24     -0.77      0.00
   -4   -9   23     -0.63      0.00
   -4   -9   22     -0.82      0.00
   -4   -9   21     -1.16      0.00
   -4   -9   20     -0.32      0.00
   -4   -9   19     -0.74      0.00
   -4   -9   18     -0.19      0.00
   -4   -9   17     -1.24      0.00
   -4   -9   16     -1.31      0.00
   -4   -9   15     -1.87      0.00
   -4   -9   14     -2.05      0.00
   -4   -9   13     -1.40      0.00
   -4   -9   12     -1.39      0.00
   -4   -9   11     -0.35      0.00
   -4   -9   10     -0.08      0.00
   -4   -9    9      0.06      0.00
   -4   -9    8      0.44      0.00
   -4   -9    7     -0.38      0.00
   -4   -9    6      0.04      0.00
   -4   -9    5     -1.43      0.00
   -4   -9    4     -0.53      0.00
   -4   -9    3     -0.92      0.00
   -4   -9    2     -1.88      0.00
   -4   -9    1     -0.28      0.00
    4    9    0     -1.17      0.00
    4    9    1     -1.05      0.00
    4    9    2     -0.34      0.00
    4    9    3     -0.53      0.00
    4    9    4     -0.50      0.00
    4    9    5     -0.06      0.00
    4    9    6      0.12      0.00
    4    9    7      0.28      0.00
    4    9    8      0.09      0.00
    4    9    9      0.07      0.00
    4    9   10      0.11      0.00
    4    9   11     -0.22      0.00
    4    9   12      0.03      0.00
   -4  -10   23      0.79      0.00
   -4  -10   22      0.34      0.00
   -4  -10   21      0.83      0.00
   -4  -10   20     -0.45      0.00
   -4  -10   19      0.00      0.00
   -4  -10   18      1.02      0.00
   -4  -10   17      0.11      0.00
   -4  -10   16      2.15      0.00
   -4  -10   15      1.17      0.00
   -4  -10   14      1.72      0.00
   -4  -10   13      0.87      0.00
   -4  -10   12      0.55      0.00
   -4  -10   11      0.51      0.00
   -4  -10   10     -0.95      0.00
   -4  -10    9      0.52      0.00
   -4  -10    8     -0.63      0.00
   -4  -10    7      0.76      0.00
   -4  -10    6      1.04      0.00
   -4  -10    5      0.37      0.00
   -4  -10    4      2.09      0.00
   -4  -10    3      0.60      0.00
   -4  -10    2      1.05      0.00
   -4  -10    1      1.08      0.00
    4   10    0      0.45      0.00
    4   10    1      0.36      0.00
    4   10    2      0.11      0.00
    4   10    3      0.30      0.00
    4   10    4     -0.40      0.00
    4   10    5     -0.14      0.00
    4   10    6     -0.20      0.00
    4   10    7     -0.21      0.00
    4   10    8      0.09      0.00
   -4  -11   20     -0.53      0.00
   -4  -11   19      0.35      0.00
   -4  -11   18     -0.82      0.00
   -4  -11   17     -0.99      0.00
   -4  -11   16     -0.95      0.00
   -4  -11   15     -1.17      0.00
   -4  -11   14     -0.46      0.00
   -4  -11   13     -0.80      0.00
   -4  -11   12      0.41      0.00
   -4  -11   11      0.24      0.00
   -4  -11   10      0.63      0.00
   -4  -11    9      0.04      0.00
   -4  -11    8     -0.08      0.00
   -4  -11    7     -1.25      0.00
   -4  -11    6     -0.71      0.00
   -4  -11    5     -1.60      0.00
   -4  -11    4     -1.16      0.00
   -4  -11    3     -0.08      0.00
   -4  -11    2     -1.51      0.00
   -4  -11    1      0.31      0.00
    4   11    0     -0.06      0.00
    4   11    1     -0.46      0.00
    4   11    2      0.35      0.00
    4   11    3      0.18      0.00
    4   11    4      0.03      0.00
   -4  -12   15      0.67      0.00
   -4  -12   14      0.03      0.00
   -4  -12   13      0.00      0.00
   -4  -12   12     -0.66      0.00
   -4  -12   11     -0.15      0.00
   -4  -12   10     -0.74      0.00
   -4  -12    9      0.59      0.00
   -4  -12    8      0.57      0.00
   -4  -12    7      0.54      0.00
   -4  -12    6      2.17      0.00
   -4  -12    5     -0.77      0.00
   -4  -12    4      1.52      0.00
   -4  -12    3      0.11      0.00
    5  -16    1      0.23      0.00
    5  -16    2      0.55      0.00
    5  -16    3     -0.34      0.00
    5  -16    4     -0.07      0.00
    5  -16    5      0.45      0.00
    5  -16    6     -0.56      0.00
    5  -16    7      1.18      0.00
    5  -16    8      0.23      0.00
    5  -16    9      0.48      0.00
    5  -16   10      0.81      0.00
    5  -16   11     -0.37      0.00
    5  -16   12      0.51      0.00
    5  -16   13     -0.39      0.00
    5  -16   14     -0.41      0.00
    5  -16   15      0.47      0.00
    5  -16   16     -0.32      0.00
   -5   15    5     -0.31      0.00
   -5   15    4      0.59      0.00
   -5   15    3     -0.75      0.00
   -5   15    2     -0.49      0.00
   -5   15    1     -0.41      0.00
   -5   15    0     -0.96      0.00
    5  -15    1      0.02      0.00
    5  -15    2      0.29      0.00
    5  -15    3     -0.62      0.00
    5  -15    4      0.37      0.00
    5  -15    5     -0.60      0.00
    5  -15    6     -1.27      0.00
    5  -15    7     -0.23      0.00
    5  -15    8     -1.82      0.00
    5  -15    9     -0.44      0.00
    5  -15   10     -0.93      0.00
    5  -15   11     -0.87      0.00
    5  -15   12      0.46      0.00
    5  -15   13     -0.56      0.00
    5  -15   14     -0.02      0.00
    5  -15   15      0.54      0.00
    5  -15   16     -0.83      0.00
    5  -15   17      0.07      0.00
    5  -15   18     -0.16      0.00
    5  -15   19     -0.25      0.00
    5  -15   20      0.29      0.00
    5  -15   21      0.00      0.00
   -5   14    9     -0.72      0.00
   -5   14    8     -0.81      0.00
   -5   14    7      0.59      0.00
   -5   14    6     -1.04      0.00
   -5   14    5      1.13      0.00
   -5   14    4      0.82      0.00
   -5   14    3      0.28      0.00
   -5   14    2      1.97      0.00
   -5   14    1     -0.27      0.00
   -5   14    0      0.30      0.00
    5  -14    1      0.22      0.00
    5  -14    2     -0.32      0.00
    5  -14    3      0.39      0.00
    5  -14    4      1.06      0.00
    5  -14    5      1.19      0.00
    5  -14    6      1.62      0.00
    5  -14    7      2.06      0.00
    5  -14    8      1.67      0.00
    5  -14    9      1.89      0.00
    5  -14   10      1.06      0.00
    5  -14   11      0.68      0.00
    5  -14   12      0.61      0.00
    5  -14   13     -0.37      0.00
    5  -14   14      0.16      0.00
    5  -14   15      0.24      0.00
    5  -14   16      0.14      0.00
    5  -14   17      0.48      0.00
    5  -14   18      0.31      0.00
    5  -14   19     -0.02      0.00
    5  -14   20     -0.20      0.00
    5  -14   21      0.09      0.00
    5  -14   22      0.08      0.00
    5  -14   23      0.56      0.00
   -5   13   12     -0.06      0.00
   -5   13   11      0.20      0.00
   -5   13   10      2.05      0.00
   -5   13    9     -0.34      0.00
   -5   13    8      1.05      0.00
   -5   13    7     -0.41      0.00
   -5   13    6     -1.28      0.00
   -5   13    5     -0.25      0.00
   -5   13    4     -1.97      0.00
   -5   13    3     -0.67      0.00
   -5   13    2      0.11      0.00
   -5   13    1     -0.96      0.00
   -5   13    0      0.75      0.00
    5  -13    1     -0.10      0.00
    5  -13    2     -0.58      0.00
    5  -13    3     -1.25      0.00
    5  -13    4     -1.57      0.00
    5  -13    5     -2.83      0.00
    5  -13    6     -3.15      0.00
    5  -13    7     -2.40      0.00
    5  -13    8     -3.36      0.00
    5  -13    9     -0.97      0.00
    5  -13   10     -1.39      0.00
    5  -13   11     -0.61      0.00
    5  -13   12      0.68      0.00
    5  -13   13     -0.71      0.00
    5  -13   14      0.05      0.00
    5  -13   15     -0.05      0.00
    5  -13   16     -1.09      0.00
    5  -13   17      0.02      0.00
    5  -13   18     -0.08      0.00
    5  -13   19     -0.18      0.00
    5  -13   20      0.46      0.00
    5  -13   21     -0.53      0.00
    5  -13   22     -0.29      0.00
    5  -13   23     -0.77      0.00
    5  -13   24     -0.61      0.00
    5  -13   25     -0.53      0.00
   -5   12   15     -0.16      0.00
   -5   12   14     -0.26      0.00
   -5   12   13      0.34      0.00
   -5   12   12     -2.05      0.00
   -5   12   11     -0.40      0.00
   -5   12   10     -1.30      0.00
   -5   12    9      0.04      0.00
   -5   12    8      0.57      0.00
   -5   12    7      0.80      0.00
   -5   12    6      1.22      0.00
   -5   12    5      0.94      0.00
   -5   12    4      0.46      0.00
   -5   12    3     -0.10      0.00
   -5   12    2      0.63      0.00
   -5   12    1     -0.98      0.00
   -5   12    0      0.39      0.00
    5  -12    1      0.92      0.00
    5  -12    2      0.73      0.00
    5  -12    3      2.85      0.00
    5  -12    4      3.83      0.00
    5  -12    5      3.12      0.00
    5  -12    6      5.59      0.00
    5  -12    7      2.19      0.00
    5  -12    8      2.08      0.00
    5  -12    9      2.35      0.00
    5  -12   10     -1.85      0.00
    5  -12   11      1.65      0.00
    5  -12   12     -0.24      0.00
    5  -12   13     -0.64      0.00
    5  -12   14      1.95      0.00
    5  -12   15     -0.68      0.00
    5  -12   16      0.78      0.00
    5  -12   17      0.13      0.00
    5  -12   18     -0.97      0.00
    5  -12   19      0.87      0.00
    5  -12   20     -1.09      0.00
    5  -12   21      1.48      0.00
    5  -12   22      0.51      0.00
    5  -12   23      0.34      0.00
    5  -12   24      2.14      0.00
    5  -12   25     -0.11      0.00
    5  -12   26      1.36      0.00
    5  -12   27      0.59      0.00
   -5   11   17     -0.09      0.00
   -5   11   16      0.38      0.00
   -5   11   15     -0.75      0.00
   -5   11   14      1.27      0.00
   -5   11   13      0.32      0.00
   -5   11   12      1.37      0.00
   -5   11   11      0.51      0.00
   -5   11   10     -0.34      0.00
   -5   11    9      0.06      0.00
   -5   11    8     -1.75      0.00
   -5   11    7      0.19      0.00
   -5   11    6     -1.44      0.00
   -5   11    5      0.71      0.00
   -5   11    4      0.06      0.00
   -5   11    3     -0.15      0.00
   -5   11    2      1.55      0.00
   -5   11    1     -1.30      0.00
   -5   11    0     -0.06      0.00
    5  -11    1     -1.28      0.00
    5  -11    2     -3.92      0.00
    5  -11    3     -2.63      0.00
    5  -11    4     -6.40      0.00
    5  -11    5     -4.97      0.00
    5  -11    6     -2.69      0.00
    5  -11    7     -5.31      0.00
    5  -11    8      1.60      0.00
    5  -11    9     -1.43      0.00
    5  -11   10     -1.02      0.00
    5  -11   11      2.30      0.00
    5  -11   12     -3.10      0.00
    5  -11   13      1.17      0.00
    5  -11   14     -0.56      0.00
    5  -11   15     -1.22      0.00
    5  -11   16      2.23      0.00
    5  -11   17     -1.57      0.00
    5  -11   18      1.89      0.00
    5  -11   19     -0.09      0.00
    5  -11   20     -2.03      0.00
    5  -11   21      1.78      0.00
    5  -11   22     -3.78      0.00
    5  -11   23     -0.17      0.00
    5  -11   24     -0.97      0.00
    5  -11   25     -2.44      0.00
    5  -11   26      0.42      0.00
    5  -11   27     -1.06      0.00
    5  -11   28      0.19      0.00
   -5   10   20     -0.13      0.00
   -5   10   19      0.23      0.00
   -5   10   18     -0.56      0.00
   -5   10   17      0.54      0.00
   -5   10   16     -0.21      0.00
   -5   10   15      0.40      0.00
   -5   10   14     -0.89      0.00
   -5   10   13     -0.22      0.00
   -5   10   12      0.10      0.00
   -5   10   11     -1.14      0.00
   -5   10   10      1.70      0.00
   -5   10    9     -0.60      0.00
   -5   10    8      0.63      0.00
   -5   10    7      1.04      0.00
   -5   10    6     -1.69      0.00
   -5   10    5      1.08      0.00
   -5   10    4     -1.84      0.00
   -5   10    3     -0.99      0.00
   -5   10    2      1.52      0.00
   -5   10    1     -1.54      0.00
   -5   10    0      3.27      0.00
    5  -10    1      2.33      0.00
    5  -10    2      3.14      0.00
    5  -10    3      7.76      0.00
    5  -10    4      3.09      0.00
    5  -10    5      7.36      0.00
    5  -10    6      2.75      0.00
    5  -10    7      0.59      0.00
    5  -10    8      3.29      0.00
    5  -10    9     -2.62      0.00
    5  -10   10      2.19      0.00
    5  -10   11      0.18      0.00
    5  -10   12     -0.86      0.00
    5  -10   13      2.20      0.00
    5  -10   14     -1.88      0.00
    5  -10   15      0.52      0.00
    5  -10   16     -0.22      0.00
    5  -10   17     -2.05      0.00
    5  -10   18      2.01      0.00
    5  -10   19     -1.29      0.00
    5  -10   20      1.15      0.00
    5  -10   21      2.71      0.00
    5  -10   22     -0.52      0.00
    5  -10   23      3.23      0.00
    5  -10   24      0.38      0.00
    5  -10   25      0.63      0.00
    5  -10   26      0.42      0.00
    5  -10   27     -0.13      0.00
    5  -10   28     -0.08      0.00
    5  -10   29      0.07      0.00
   -5    9   21     -0.05      0.00
   -5    9   20      0.88      0.00
   -5    9   19     -0.24      0.00
   -5    9   18      0.27      0.00
   -5    9   17     -1.07      0.00
   -5    9   16     -0.30      0.00
   -5    9   15     -0.08      0.00
   -5    9   14     -1.35      0.00
   -5    9   13      1.95      0.00
   -5    9   12     -1.03      0.00
   -5    9   11      0.65      0.00
   -5    9   10      1.19      0.00
   -5    9    9     -1.54      0.00
   -5    9    8      0.98      0.00
   -5    9    7     -0.63      0.00
   -5    9    6     -0.03      0.00
   -5    9    5      2.62      0.00
   -5    9    4     -0.99      0.00
   -5    9    3      1.73      0.00
   -5    9    2      0.05      0.00
   -5    9    1     -3.55      0.00
   -5    9    0      1.01      0.00
    5   -9    1     -6.43      0.00
    5   -9    2     -3.87      0.00
    5   -9    3     -5.44      0.00
    5   -9    4     -7.91      0.00
    5   -9    5     -2.08      0.00
    5   -9    6     -4.63      0.00
    5   -9    7     -0.42      0.00
    5   -9    8     -0.20      0.00
    5   -9    9     -1.36      0.00
    5   -9   10      0.81      0.00
    5   -9   11     -1.08      0.00
    5   -9   12     -0.24      0.00
    5   -9   13      0.75      0.00
    5   -9   14     -0.80      0.00
    5   -9   15      1.00      0.00
    5   -9   16      0.40      0.00
    5   -9   17     -0.96      0.00
    5   -9   18      0.94      0.00
    5   -9   19     -1.32      0.00
    5   -9   20     -1.66      0.00
    5   -9   21     -0.17      0.00
    5   -9   22     -2.40      0.00
    5   -9   23     -0.73      0.00
    5   -9   24      0.56      0.00
    5   -9   25     -0.91      0.00
    5   -9   26      1.03      0.00
    5   -9   27      0.39      0.00
    5   -9   28     -1.15      0.00
    5   -9   29      1.02      0.00
   -5    8   23      0.10      0.00
   -5    8   22     -0.51      0.00
   -5    8   21     -0.85      0.00
   -5    8   20      0.06      0.00
   -5    8   19     -0.11      0.00
   -5    8   18      1.39      0.00
   -5    8   17      0.46      0.00
   -5    8   16      1.87      0.00
   -5    8   15     -0.01      0.00
   -5    8   14     -0.29      0.00
   -5    8   13      0.31      0.00
   -5    8   12     -2.19      0.00
   -5    8   11     -0.22      0.00
   -5    8   10     -0.51      0.00
   -5    8    9      0.19      0.00
   -5    8    8      1.17      0.00
   -5    8    7     -0.82      0.00
   -5    8    6     -0.44      0.00
   -5    8    5     -0.66      0.00
   -5    8    4     -2.36      0.00
   -5    8    3      1.87      0.00
   -5    8    2     -0.65      0.00
   -5    8    1      1.18      0.00
   -5    8    0      4.22      0.00
    5   -8    1      1.87      0.00
    5   -8    2      7.38      0.00
    5   -8    3      5.73      0.00
    5   -8    4      3.93      0.00
    5   -8    5      4.80      0.00
    5   -8    6      0.68      0.00
    5   -8    7     -0.23      0.00
    5   -8    8      2.02      0.00
    5   -8    9     -1.72      0.00
    5   -8   10      1.81      0.00
    5   -8   11      0.58      0.00
    5   -8   12     -1.11      0.00
    5   -8   13      2.07      0.00
    5   -8   14     -1.70      0.00
    5   -8   15      0.59      0.00
    5   -8   16      1.44      0.00
    5   -8   17     -1.88      0.00
    5   -8   18      2.55      0.00
    5   -8   19      0.15      0.00
    5   -8   20     -0.55      0.00
    5   -8   21      3.66      0.00
    5   -8   22     -2.24      0.00
    5   -8   23      1.40      0.00
    5   -8   24     -0.14      0.00
    5   -8   25     -2.68      0.00
    5   -8   26      2.04      0.00
    5   -8   27     -1.32      0.00
    5   -8   28     -0.13      0.00
    5   -8   29      1.50      0.00
    5   -8   30     -1.13      0.00
   -5    7   24     -0.63      0.00
   -5    7   23      1.03      0.00
   -5    7   22      0.63      0.00
   -5    7   21      0.09      0.00
   -5    7   20      0.18      0.00
   -5    7   19     -1.06      0.00
   -5    7   18     -0.98      0.00
   -5    7   17     -1.62      0.00
   -5    7   16      0.02      0.00
   -5    7   15     -0.73      0.00
   -5    7   14      0.46      0.00
   -5    7   13      1.75      0.00
   -5    7   12      0.36      0.00
   -5    7   11      1.18      0.00
   -5    7   10     -1.06      0.00
   -5    7    9     -1.03      0.00
   -5    7    8      0.19      0.00
   -5    7    7     -0.75      0.00
   -5    7    6      2.01      0.00
   -5    7    5      1.00      0.00
   -5    7    4     -0.58      0.00
   -5    7    3      2.10      0.00
[truncated: 308,570 more chars]
